# Supplementary material for: The effect of continuous intravenous norepinephrine infusion on systemic hemodynamics in a telemetrically-monitored mouse model of sepsis
Source: PLoS One. 2022 Aug 11;17(8):e0271667. doi: 10.1371/journal.pone.0271667 (PMC9371331; doi:10.1371/journal.pone.0271667)
Supplement: S2 File — Data were collected from telemetric devices for blood pressure, heart rate, and body temperature at 1 min intervals. (XLSX) [file pone.0271667.s008.xlsx]

## Sheet: Key
	Figures 1 and 2			Figures 4 and 5			Figures 6 and 7					S1 Figure
	- NE	+ NE		survived	died		survived - NE	died - NE	survived + NE	died + NE		10 ug/kg/min	35 ug/kg/min
	T41M3	T40M2		T41M3	T40M1		T41M3	T40M1	T40M2	T40M4		T12M1	T1M1
	T42M1	T42M3		T42M1	T40M3		T42M1	T40M3	T42M3	T41M2		T13M2	T2M1
	T42M4	T35M4		T42M4	T41M1		T42M4	T41M1	T35M4	T41M4		T8M2	T2M3
	T35M1	T37M3		T35M1	T36M1		T35M1	T36M1	T37M3	T42M2			C49M3
	T37M2	T38M1		T37M2	T39M1		T37M2	T39M1	T38M1	T34M4
	T38M2	T39M2		T38M2	T40M4		T38M2		T39M2	T38M3
	T39M4	T40M4		T39M4	T41M2		T39M4
	T40M1	T41M2		T40M2	T41M4
	T40M3	T41M4		T42M3	T42M2
	T41M1	T42M2		T35M4	T34M4
	T36M1	T34M4		T37M3	T38M3
	T39M1	T38M3		T38M1
				T39M2

## Sheet: T41M3
						T41M3	T41M3	T41M3	T41M3		T41M3	T41M3	T41M3	T41M3	T41M3	T41M3	T41M3	T41M3
							Pressure	Pressure	Pressure		Pressure	Pressure	Temperature	HD BattVoltage	On Time	Activity	Signal Strength	APR
StartDate	StartTime	EndDate	EndTime	TimeZone	ElapsedTime	Event	Num	Sys (mmHg)	Dia (mmHg)		Mean (mmHg)	HR (bpm)	T_NPMN (Celsius)	NPMN (V)	NPMN (Days)	A_NPMN (Counts)	NPMN (%)	B_NPMN (mmHg)
2019-08-06 13:59:00	2019-08-06 13:59:00	2019-08-06 14:00:00	2019-08-06 14:00:00	(Eastern Standard Time)	0017:40:27.000		190	150.607	107.266	0:01:00	130.394	578.445	34.2097	1.59746	0.0155012	0.150994	30.0106	750.296
2019-08-06 14:00:00	2019-08-06 14:00:00	2019-08-06 14:01:00	2019-08-06 14:01:00	(Eastern Standard Time)	0017:41:27.000		858	151.796	115.653	0:02:00	135.232	667.066	34.2798	1.59721	0.0155012	0.467666	31.5152	747.865
2019-08-06 14:01:00	2019-08-06 14:01:00	2019-08-06 14:02:00	2019-08-06 14:02:00	(Eastern Standard Time)	0017:42:27.000		584	154.899	118.983	0:03:00	138.565	726.793	34.4314	1.5969	0.0155012	0.534334	32.4788	747.831
2019-08-06 14:02:00	2019-08-06 14:02:00	2019-08-06 14:03:00	2019-08-06 14:03:00	(Eastern Standard Time)	0017:43:27.000		240	152.449	116.228	0:04:00	135.82	657.763	34.4941	1.59658	0.0155012	0.667669	32.6455	747.809
2019-08-06 14:03:00	2019-08-06 14:03:00	2019-08-06 14:04:00	2019-08-06 14:04:00	(Eastern Standard Time)	0017:44:27.000		865	148.398	112.622	0:05:00	131.751	625.542	34.6458	1.59641	0.0155012	0.601001	32.0056	747.797
2019-08-06 14:04:00	2019-08-06 14:04:00	2019-08-06 14:05:00	2019-08-06 14:05:00	(Eastern Standard Time)	0017:45:27.000		443	145.529	110.072	0:06:00	128.793	579.201	34.8371	1.59601	0.0155012	0.434332	32.2191	747.786
2019-08-06 14:05:00	2019-08-06 14:05:00	2019-08-06 14:06:00	2019-08-06 14:06:00	(Eastern Standard Time)	0017:46:27.000		16	145.57	111.306	0:07:00	129.412	574.971	34.9749	1.59585	0.0155012	0.551001	31.8724	747.764
2019-08-06 14:06:00	2019-08-06 14:06:00	2019-08-06 14:07:00	2019-08-06 14:07:00	(Eastern Standard Time)	0017:47:27.000		579	147.526	112.142	0:08:00	130.826	563.658	35.0241	1.59563	0.0155012	0.384315	32.3099	747.762
2019-08-06 14:07:00	2019-08-06 14:07:00	2019-08-06 14:08:00	2019-08-06 14:08:00	(Eastern Standard Time)	0017:48:27.000		133	143.104	108.504	0:09:00	126.65	554.016	34.836	1.59595	0.0155012	0.467649	32.9918	747.752
2019-08-06 14:08:00	2019-08-06 14:08:00	2019-08-06 14:09:00	2019-08-06 14:09:00	(Eastern Standard Time)	0017:49:27.000		674	142.878	108.064	0:10:00	126.334	540.892	34.8064	1.59564	0.0155012	0.834388	31.8008	747.734
2019-08-06 14:09:00	2019-08-06 14:09:00	2019-08-06 14:10:00	2019-08-06 14:10:00	(Eastern Standard Time)	0017:50:27.000		184	140.852	105.639	0:11:00	124.11	508.593	34.7241	1.59534	0.0155012	0.317664	32.4134	747.728
2019-08-06 14:10:00	2019-08-06 14:10:00	2019-08-06 14:11:00	2019-08-06 14:11:00	(Eastern Standard Time)	0017:51:27.000		782	147.605	113.562	0:12:00	131.284	597.562	34.6002	1.59525	0.0155012	0.134327	31.5155	747.731
2019-08-06 14:11:00	2019-08-06 14:11:00	2019-08-06 14:12:00	2019-08-06 14:12:00	(Eastern Standard Time)	0017:52:27.000		330	138.331	104.896	0:13:00	122.554	546.836	34.6359	1.59513	0.0155012	0.484333	32.5213	747.725
2019-08-06 14:12:00	2019-08-06 14:12:00	2019-08-06 14:13:00	2019-08-06 14:13:00	(Eastern Standard Time)	0017:53:27.000		837	136.247	102.285	0:14:00	120.032	507.034	34.5477	1.59506	0.0155012	0.134278	32.1526	747.714
2019-08-06 14:13:00	2019-08-06 14:13:00	2019-08-06 14:14:00	2019-08-06 14:14:00	(Eastern Standard Time)	0017:54:27.000		373	138.992	105.711	0:15:00	122.862	535.41	34.5124	1.59506	0.0155012	0.734205	30.9158	747.703
2019-08-06 14:14:00	2019-08-06 14:14:00	2019-08-06 14:15:00	2019-08-06 14:15:00	(Eastern Standard Time)	0017:55:27.000		886	137.498	103.882	0:16:00	121.461	512.778	34.5012	1.5949	0.0155012	0.134294	30.7224	747.695
2019-08-06 14:15:00	2019-08-06 14:15:00	2019-08-06 14:16:00	2019-08-06 14:16:00	(Eastern Standard Time)	0017:56:27.000		415	140.285	105.831	0:17:00	123.642	531.027	34.5234	1.59476	0.0155012	0.417748	32.591	747.687
2019-08-06 14:16:00	2019-08-06 14:16:00	2019-08-06 14:17:00	2019-08-06 14:17:00	(Eastern Standard Time)	0017:57:27.000		965	144.133	109.115	0:18:00	127.315	549.432	34.65	1.59477	0.0155012	0.517534	32.4957	747.68
2019-08-06 14:17:00	2019-08-06 14:17:00	2019-08-06 14:18:00	2019-08-06 14:18:00	(Eastern Standard Time)	0017:58:27.000		480	141.102	105.437	0:19:00	123.985	515.978	34.6344	1.59475	0.0155012	0.584384	32.7793	747.659
2019-08-06 14:18:00	2019-08-06 14:18:00	2019-08-06 14:19:00	2019-08-06 14:19:00	(Eastern Standard Time)	0017:59:27.000		994	142.099	105.628	0:20:00	124.629	513.983	34.6052	1.59464	0.0155012	0.551083	32.1267	747.65
2019-08-06 14:19:00	2019-08-06 14:19:00	2019-08-06 14:20:00	2019-08-06 14:20:00	(Eastern Standard Time)	0018:00:27.000		511	141.482	105.693	0:21:00	124.575	515.862	34.5197	1.59441	0.0155012	0.467616	33.1252	747.638
2019-08-06 14:20:00	2019-08-06 14:20:00	2019-08-06 14:21:00	2019-08-06 14:21:00	(Eastern Standard Time)	0018:01:27.000		18	139.092	103.3	0:22:00	121.984	505.494	34.3512	1.59432	0.0155012	0.451231	31.6758	747.62
2019-08-06 14:21:00	2019-08-06 14:21:00	2019-08-06 14:22:00	2019-08-06 14:22:00	(Eastern Standard Time)	0018:02:27.000		620	151.017	115.834	0:23:00	134.243	602.482	34.3918	1.59402	0.0155012	0.450949	31.1434	747.601
2019-08-06 14:22:00	2019-08-06 14:22:00	2019-08-06 14:23:00	2019-08-06 14:23:00	(Eastern Standard Time)	0018:03:27.000		162	146.266	110.181	0:24:00	129.096	541.216	34.4584	1.59406	0.0155012	0.517766	32.1517	747.597
2019-08-06 14:23:00	2019-08-06 14:23:00	2019-08-06 14:24:00	2019-08-06 14:24:00	(Eastern Standard Time)	0018:04:27.000		784	151.821	117.623	0:25:00	135.312	621.876	34.2848	1.59398	0.0155012	0.000992079	32.4736	747.587
2019-08-06 14:24:00	2019-08-06 14:24:00	2019-08-06 14:25:00	2019-08-06 14:25:00	(Eastern Standard Time)	0018:05:27.000		477	146.717	115.399	0:26:00	132.374	691.792	34.2542	1.59398	0.0155012	0.400866	29.7042	747.549
2019-08-06 14:25:00	2019-08-06 14:25:00	2019-08-06 14:26:00	2019-08-06 14:26:00	(Eastern Standard Time)	0018:06:27.000		96	140.045	106.471	0:27:00	124.529	620.212	34.2321	1.59396	0.0155012	0.217679	30.2151	747.56
2019-08-06 14:26:00	2019-08-06 14:26:00	2019-08-06 14:27:00	2019-08-06 14:27:00	(Eastern Standard Time)	0018:07:27.000		778	142.86	111.6	0:28:00	128.371	682.683	34.3161	1.59397	0.0155012	0.251029	31.9543	747.548
2019-08-06 14:27:00	2019-08-06 14:27:00	2019-08-06 14:28:00	2019-08-06 14:28:00	(Eastern Standard Time)	0018:08:27.000		507	147.111	115.29	0:29:00	132.423	726.958	34.475	1.59376	0.0155012	0.0342763	31.6531	747.528
2019-08-06 14:28:00	2019-08-06 14:28:00	2019-08-06 14:29:00	2019-08-06 14:29:00	(Eastern Standard Time)	0018:09:27.000		239	148.032	116.384	0:30:00	133.463	731.829	34.3434	1.59365	0.0155012	0.000992079	31.7134	747.481
2019-08-06 14:29:00	2019-08-06 14:29:00	2019-08-06 14:30:00	2019-08-06 14:30:00	(Eastern Standard Time)	0018:10:27.000		927	142.309	109.832	0:31:00	127.516	688.781	34.3482	1.5938	0.0155012	0.11771	32.0522	747.461
2019-08-06 14:30:00	2019-08-06 14:30:00	2019-08-06 14:31:00	2019-08-06 14:31:00	(Eastern Standard Time)	0018:11:27.000		647	140.189	109.422	0:32:00	126.229	719.432	34.242	1.59364	0.0155012	0.0175763	30.8716	747.445
2019-08-06 14:31:00	2019-08-06 14:31:00	2019-08-06 14:32:00	2019-08-06 14:32:00	(Eastern Standard Time)	0018:12:27.000		277	134.709	100.17	0:33:00	119.006	628.665	34.1963	1.59356	0.0155012	0.184378	30.641	747.442
2019-08-06 14:32:00	2019-08-06 14:32:00	2019-08-06 14:33:00	2019-08-06 14:33:00	(Eastern Standard Time)	0018:13:27.000		810	121.732	88.2594	0:34:00	106.606	533.516	34.0848	1.59353	0.0155012	0.000992079	31.0692	747.425
2019-08-06 14:33:00	2019-08-06 14:33:00	2019-08-06 14:34:00	2019-08-06 14:34:00	(Eastern Standard Time)	0018:14:27.000		377	116.597	87.1387	0:35:00	103.461	565.774	33.9117	1.59364	0.0155012	0.051059	28.6751	747.411
2019-08-06 14:34:00	2019-08-06 14:34:00	2019-08-06 14:35:00	2019-08-06 14:35:00	(Eastern Standard Time)	0018:15:27.000		927	109.935	80.4999	0:36:00	96.7903	550.183	33.7226	1.59359	0.0155012	0.000992079	28.7751	747.391
2019-08-06 14:35:00	2019-08-06 14:35:00	2019-08-06 14:36:00	2019-08-06 14:36:00	(Eastern Standard Time)	0018:16:27.000		435	105.688	76.066	0:37:00	92.3614	507.22	33.6301	1.5935	0.0155012	0.000992079	29.2452	747.389
2019-08-06 14:36:00	2019-08-06 14:36:00	2019-08-06 14:37:00	2019-08-06 14:37:00	(Eastern Standard Time)	0018:17:27.000		937	102.744	74.0796	0:38:00	89.8131	501.565	33.5719	1.59334	0.0155012	0.000992079	28.8353	747.365
2019-08-06 14:37:00	2019-08-06 14:37:00	2019-08-06 14:38:00	2019-08-06 14:38:00	(Eastern Standard Time)	0018:18:27.000		499	107.665	80.5153	0:39:00	95.4796	560.645	33.5232	1.59321	0.0155012	0.0843267	29.0238	747.346
2019-08-06 14:38:00	2019-08-06 14:38:00	2019-08-06 14:39:00	2019-08-06 14:39:00	(Eastern Standard Time)	0018:19:27.000		147	132.899	105.876	0:40:00	120.589	647.129	33.6691	1.5932	0.0155012	0.25093	32.3605	747.346
2019-08-06 14:39:00	2019-08-06 14:39:00	2019-08-06 14:40:00	2019-08-06 14:40:00	(Eastern Standard Time)	0018:20:27.000		836	138.024	109.561	0:41:00	125.175	689.644	33.7208	1.59315	0.0155012	0.584384	32.4006	747.345
2019-08-06 14:40:00	2019-08-06 14:40:00	2019-08-06 14:41:00	2019-08-06 14:41:00	(Eastern Standard Time)	0018:21:27.000		487	137.74	107.78	0:42:00	124.024	650.065	33.7117	1.59309	0.0155012	0.0843598	32.0948	747.345
2019-08-06 14:41:00	2019-08-06 14:41:00	2019-08-06 14:42:00	2019-08-06 14:42:00	(Eastern Standard Time)	0018:22:27.000		171	142.732	111.47	0:43:00	128.364	682.704	33.7073	1.59301	0.0155012	0.017659	33.0786	747.345
2019-08-06 14:42:00	2019-08-06 14:42:00	2019-08-06 14:43:00	2019-08-06 14:43:00	(Eastern Standard Time)	0018:23:27.000		882	143.751	111.758	0:44:00	129.139	710.266	33.8447	1.59291	0.0155012	0.0843929	32.6676	747.345
2019-08-06 14:43:00	2019-08-06 14:43:00	2019-08-06 14:44:00	2019-08-06 14:44:00	(Eastern Standard Time)	0018:24:27.000		584	141.487	109.837	0:45:00	127.085	700.953	33.9063	1.59302	0.0155012	0.10106	28.951	747.345
2019-08-06 14:44:00	2019-08-06 14:44:00	2019-08-06 14:45:00	2019-08-06 14:45:00	(Eastern Standard Time)	0018:25:27.000		280	142.454	109.365	0:46:00	127.476	695.093	33.9927	1.59303	0.0155012	0.300931	29.321	747.345
2019-08-06 14:45:00	2019-08-06 14:45:00	2019-08-06 14:46:00	2019-08-06 14:46:00	(Eastern Standard Time)	0018:26:27.000		979	142.668	110.576	0:47:00	128.309	699.746	33.9374	1.59278	0.0155012	0.101076	32.6749	747.345
2019-08-06 14:46:00	2019-08-06 14:46:00	2019-08-06 14:47:00	2019-08-06 14:47:00	(Eastern Standard Time)	0018:27:27.000		659	136.383	105.707	0:48:00	122.363	678.367	33.6972	1.59277	0.0155012	0.0679409	32.7004	747.345
2019-08-06 14:47:00	2019-08-06 14:47:00	2019-08-06 14:48:00	2019-08-06 14:48:00	(Eastern Standard Time)	0018:28:27.000		279	133.91	102.354	0:49:00	119.545	618.711	33.9035	1.59293	0.0155012	0.000992079	32.6047	747.345
2019-08-06 14:48:00	2019-08-06 14:48:00	2019-08-06 14:49:00	2019-08-06 14:49:00	(Eastern Standard Time)	0018:29:27.000		864	126.586	95.7498	0:50:00	112.629	585.664	33.8386	1.59271	0.0155012	0.000992079	33.1067	747.345
2019-08-06 14:49:00	2019-08-06 14:49:00	2019-08-06 14:50:00	2019-08-06 14:50:00	(Eastern Standard Time)	0018:30:27.000		458	124.529	94.8445	0:51:00	111.095	595.74	33.8495	1.59267	0.0155012	0.117594	31.9898	747.345
2019-08-06 14:50:00	2019-08-06 14:50:00	2019-08-06 14:51:00	2019-08-06 14:51:00	(Eastern Standard Time)	0018:31:27.000		933	111.768	78.4663	0:52:00	96.6142	474.968	33.9796	1.59311	0.0155012	0.000992079	32.8286	747.308
2019-08-06 14:51:00	2019-08-06 14:51:00	2019-08-06 14:52:00	2019-08-06 14:52:00	(Eastern Standard Time)	0018:32:27.000		373	102.662	68.8956	0:53:00	86.9592	443.24	34.1023	1.59313	0.0155012	0.000992079	32.8121	747.294
2019-08-06 14:52:00	2019-08-06 14:52:00	2019-08-06 14:53:00	2019-08-06 14:53:00	(Eastern Standard Time)	0018:33:27.000		810	100.871	70.6388	0:54:00	86.9462	437.408	34.1777	1.59296	0.0155012	0.000992079	32.8097	747.275
2019-08-06 14:53:00	2019-08-06 14:53:00	2019-08-06 14:54:00	2019-08-06 14:54:00	(Eastern Standard Time)	0018:34:27.000		268	101.122	73.7598	0:55:00	88.7579	456.331	34.224	1.593	0.0155012	0.000992079	32.7907	747.253
2019-08-06 14:54:00	2019-08-06 14:54:00	2019-08-06 14:55:00	2019-08-06 14:55:00	(Eastern Standard Time)	0018:35:27.000		736	99.4213	72.25	0:56:00	86.9395	468.094	34.2677	1.59287	0.0155012	0.000992079	32.7857	747.253
2019-08-06 14:55:00	2019-08-06 14:55:00	2019-08-06 14:56:00	2019-08-06 14:56:00	(Eastern Standard Time)	0018:36:27.000		203	100.214	73.24	0:57:00	87.9179	466.062	34.2883	1.59286	0.0155012	0.000992079	32.7883	747.254
2019-08-06 14:56:00	2019-08-06 14:56:00	2019-08-06 14:57:00	2019-08-06 14:57:00	(Eastern Standard Time)	0018:37:27.000		709	104.005	77.5962	0:58:00	91.8681	506.101	34.2998	1.59281	0.0155012	0.000992079	32.7827	747.263
2019-08-06 14:57:00	2019-08-06 14:57:00	2019-08-06 14:58:00	2019-08-06 14:58:00	(Eastern Standard Time)	0018:38:27.000		193	106.046	78.2922	0:59:00	93.2284	483.5	34.3141	1.59276	0.0155012	0.000992079	32.7741	747.273
2019-08-06 14:58:00	2019-08-06 14:58:00	2019-08-06 14:59:00	2019-08-06 14:59:00	(Eastern Standard Time)	0018:39:27.000		731	112.451	85.1428	1:00:00	99.9712	537.23	34.3086	1.59272	0.0155012	0.000992079	32.773	747.269
2019-08-06 14:59:00	2019-08-06 14:59:00	2019-08-06 15:00:00	2019-08-06 15:00:00	(Eastern Standard Time)	0018:40:27.000		306	119.932	93.5225	1:01:00	107.968	574.057	34.2668	1.59271	0.0155012	0.000992079	32.7833	747.263
2019-08-06 15:00:00	2019-08-06 15:00:00	2019-08-06 15:01:00	2019-08-06 15:01:00	(Eastern Standard Time)	0018:41:27.000		896	116.69	89.1277	1:02:00	104.133	590.315	34.215	1.5927	0.0155012	0.000992079	32.7779	747.269
2019-08-06 15:01:00	2019-08-06 15:01:00	2019-08-06 15:02:00	2019-08-06 15:02:00	(Eastern Standard Time)	0018:42:27.000		420	113.809	80.364	1:03:00	98.507	523.035	34.233	1.59271	0.0155012	0.000992079	32.7599	747.259
2019-08-06 15:02:00	2019-08-06 15:02:00	2019-08-06 15:03:00	2019-08-06 15:03:00	(Eastern Standard Time)	0018:43:27.000		949	113.205	79.7346	1:04:00	97.8336	528.085	34.2393	1.59263	0.0155012	0.000992079	32.7344	747.252
2019-08-06 15:03:00	2019-08-06 15:03:00	2019-08-06 15:04:00	2019-08-06 15:04:00	(Eastern Standard Time)	0018:44:27.000		450	109.844	76.2741	1:05:00	94.1929	500.885	34.274	1.59278	0.0155012	0.000992079	32.728	747.253
2019-08-06 15:04:00	2019-08-06 15:04:00	2019-08-06 15:05:00	2019-08-06 15:05:00	(Eastern Standard Time)	0018:45:27.000		979	111.048	79.7353	1:06:00	96.6935	529.636	34.2886	1.59264	0.0155012	0.000992079	32.7317	747.267
2019-08-06 15:05:00	2019-08-06 15:05:00	2019-08-06 15:06:00	2019-08-06 15:06:00	(Eastern Standard Time)	0018:46:27.000		616	129.146	98.8657	1:07:00	115.593	635.746	34.2382	1.59251	0.0155012	0.134361	31.5406	747.283
2019-08-06 15:06:00	2019-08-06 15:06:00	2019-08-06 15:07:00	2019-08-06 15:07:00	(Eastern Standard Time)	0018:47:27.000		295	136.569	104.242	1:08:00	122.242	678.181	34.1009	1.59231	0.0155012	0.251013	31.6337	747.283
2019-08-06 15:07:00	2019-08-06 15:07:00	2019-08-06 15:08:00	2019-08-06 15:08:00	(Eastern Standard Time)	0018:48:27.000		961	140.873	107.844	1:09:00	126.125	667.915	34.0549	1.59229	0.0155012	0.26758	31.841	747.277
2019-08-06 15:08:00	2019-08-06 15:08:00	2019-08-06 15:09:00	2019-08-06 15:09:00	(Eastern Standard Time)	0018:49:27.000		595	141.275	108.912	1:10:00	126.44	633.105	34.0537	1.59211	0.0155012	0.251426	30.6399	747.281
2019-08-06 15:09:00	2019-08-06 15:09:00	2019-08-06 15:10:00	2019-08-06 15:10:00	(Eastern Standard Time)	0018:50:27.000		148	128.613	94.8771	1:11:00	113.22	552.626	33.9391	1.59217	0.0155012	0.017659	30.8078	747.268
2019-08-06 15:10:00	2019-08-06 15:10:00	2019-08-06 15:11:00	2019-08-06 15:11:00	(Eastern Standard Time)	0018:51:27.000		649	117.087	81.728	1:12:00	100.976	500.95	33.7588	1.59247	0.0155012	0.000992079	31.1527	747.239
2019-08-06 15:11:00	2019-08-06 15:11:00	2019-08-06 15:12:00	2019-08-06 15:12:00	(Eastern Standard Time)	0018:52:27.000		164	113.735	81.9721	1:13:00	99.3965	513.812	33.6687	1.59229	0.0155012	0.000992079	31.353	747.226
2019-08-06 15:12:00	2019-08-06 15:12:00	2019-08-06 15:13:00	2019-08-06 15:13:00	(Eastern Standard Time)	0018:53:27.000		678	110.971	79.6511	1:14:00	96.7776	514	33.6234	1.59225	0.0155012	0.000992079	31.4878	747.205
2019-08-06 15:13:00	2019-08-06 15:13:00	2019-08-06 15:14:00	2019-08-06 15:14:00	(Eastern Standard Time)	0018:54:27.000		198	110.972	79.7139	1:15:00	96.7812	519.19	33.61	1.59221	0.0155012	0.000992079	31.5765	747.189
2019-08-06 15:14:00	2019-08-06 15:14:00	2019-08-06 15:15:00	2019-08-06 15:15:00	(Eastern Standard Time)	0018:55:27.000		730	114.023	82.5524	1:16:00	99.7579	531.415	33.6205	1.59216	0.0155012	0.0176755	31.9803	747.159
2019-08-06 15:15:00	2019-08-06 15:15:00	2019-08-06 15:16:00	2019-08-06 15:16:00	(Eastern Standard Time)	0018:56:27.000		254	115.388	82.3418	1:17:00	100.22	523.017	33.6876	1.5922	0.0155012	0.000992079	32.5092	747.145
2019-08-06 15:16:00	2019-08-06 15:16:00	2019-08-06 15:17:00	2019-08-06 15:17:00	(Eastern Standard Time)	0018:57:27.000		818	122.704	87.5622	1:18:00	106.627	564.056	33.717	1.5922	0.0155012	0.0177747	31.9219	747.127
2019-08-06 15:17:00	2019-08-06 15:17:00	2019-08-06 15:18:00	2019-08-06 15:18:00	(Eastern Standard Time)	0018:58:27.000		367	120.119	84.4187	1:19:00	103.715	548.292	33.7505	1.5919	0.0155012	0.000992079	31.4324	747.105
2019-08-06 15:18:00	2019-08-06 15:18:00	2019-08-06 15:19:00	2019-08-06 15:19:00	(Eastern Standard Time)	0018:59:27.000		875	113.396	78.8903	1:20:00	97.3264	508.407	33.8034	1.59214	0.0155012	0.000992079	31.3352	747.091
2019-08-06 15:19:00	2019-08-06 15:19:00	2019-08-06 15:20:00	2019-08-06 15:20:00	(Eastern Standard Time)	0019:00:27.000		445	125.396	95.6179	1:21:00	111.54	567.997	33.8825	1.59202	0.0155012	0.000992079	31.2264	747.068
2019-08-06 15:20:00	2019-08-06 15:20:00	2019-08-06 15:21:00	2019-08-06 15:21:00	(Eastern Standard Time)	0019:01:27.000		27	118.181	88.8764	1:22:00	104.634	581.834	33.9262	1.5921	0.0155012	0.0175929	31.7822	747.051
2019-08-06 15:21:00	2019-08-06 15:21:00	2019-08-06 15:22:00	2019-08-06 15:22:00	(Eastern Standard Time)	0019:02:27.000		604	116.051	83.6349	1:23:00	101.113	576.385	33.8759	1.59203	0.0155012	0.0512078	30.8013	747.032
2019-08-06 15:22:00	2019-08-06 15:22:00	2019-08-06 15:23:00	2019-08-06 15:23:00	(Eastern Standard Time)	0019:03:27.000		137	111.443	77.076	1:24:00	95.4109	532.568	33.7965	1.59213	0.0155012	0.000992079	30.7101	747.012
2019-08-06 15:23:00	2019-08-06 15:23:00	2019-08-06 15:24:00	2019-08-06 15:24:00	(Eastern Standard Time)	0019:04:27.000		733	119.869	87.1347	1:25:00	104.973	597.713	33.7931	1.59205	0.0155012	0.0342929	30.1739	746.995
2019-08-06 15:24:00	2019-08-06 15:24:00	2019-08-06 15:25:00	2019-08-06 15:25:00	(Eastern Standard Time)	0019:05:27.000		327	125.322	90.1364	1:26:00	109.621	593.574	33.8577	1.59204	0.0155012	0.000992079	30.7457	746.984
2019-08-06 15:25:00	2019-08-06 15:25:00	2019-08-06 15:26:00	2019-08-06 15:26:00	(Eastern Standard Time)	0019:06:27.000		919	120.757	84.2466	1:27:00	104.434	591.507	33.9021	1.59225	0.0155012	0.000992079	30.8546	746.974
2019-08-06 15:26:00	2019-08-06 15:26:00	2019-08-06 15:27:00	2019-08-06 15:27:00	(Eastern Standard Time)	0019:07:27.000		503	116.604	79.3982	1:28:00	99.6579	583.778	33.9077	1.59203	0.0155012	0.000992079	30.9244	746.967
2019-08-06 15:27:00	2019-08-06 15:27:00	2019-08-06 15:28:00	2019-08-06 15:28:00	(Eastern Standard Time)	0019:08:27.000		79	115.42	78.983	1:29:00	98.8827	574.349	33.902	1.59214	0.0155012	0.000992079	30.9549	746.96
2019-08-06 15:28:00	2019-08-06 15:28:00	2019-08-06 15:29:00	2019-08-06 15:29:00	(Eastern Standard Time)	0019:09:27.000		659	115.466	79.4962	1:30:00	99.1363	580.174	33.8878	1.59208	0.0155012	0.000992079	31.0152	746.96
2019-08-06 15:29:00	2019-08-06 15:29:00	2019-08-06 15:30:00	2019-08-06 15:30:00	(Eastern Standard Time)	0019:10:27.000		258	117.012	80.9907	1:31:00	100.656	597.542	33.8712	1.59211	0.0155012	0.000992079	31.0798	746.979
2019-08-06 15:30:00	2019-08-06 15:30:00	2019-08-06 15:31:00	2019-08-06 15:31:00	(Eastern Standard Time)	0019:11:27.000		847	117.063	79.9642	1:32:00	100.03	589.216	33.8402	1.59213	0.0155012	0.000992079	31.1383	746.984
2019-08-06 15:31:00	2019-08-06 15:31:00	2019-08-06 15:32:00	2019-08-06 15:32:00	(Eastern Standard Time)	0019:12:27.000		424	116.458	79.5458	1:33:00	99.6211	578.991	33.8167	1.59207	0.0155012	0.000992079	31.2288	747.01
2019-08-06 15:32:00	2019-08-06 15:32:00	2019-08-06 15:33:00	2019-08-06 15:33:00	(Eastern Standard Time)	0019:13:27.000		8	116.961	79.691	1:34:00	99.9489	582.709	33.7964	1.59201	0.0155012	0.000992079	31.3275	747.028
2019-08-06 15:33:00	2019-08-06 15:33:00	2019-08-06 15:34:00	2019-08-06 15:34:00	(Eastern Standard Time)	0019:14:27.000		614	119.025	81.9982	1:35:00	102.251	605.879	33.7819	1.59197	0.0155012	0.000992079	31.3322	747.025
2019-08-06 15:34:00	2019-08-06 15:34:00	2019-08-06 15:35:00	2019-08-06 15:35:00	(Eastern Standard Time)	0019:15:27.000		327	139.776	105.006	1:36:00	124.485	711.715	33.7885	1.59172	0.0155012	0.301146	31.2029	747.039
2019-08-06 15:35:00	2019-08-06 15:35:00	2019-08-06 15:36:00	2019-08-06 15:36:00	(Eastern Standard Time)	0019:16:27.000		981	137.132	103.56	1:37:00	122.06	654.742	33.7942	1.59158	0.0155012	0.0176094	28.9824	747.036
2019-08-06 15:36:00	2019-08-06 15:36:00	2019-08-06 15:37:00	2019-08-06 15:37:00	(Eastern Standard Time)	0019:17:27.000		691	142.744	107.563	1:38:00	127.049	708.009	33.7143	1.59157	0.0155012	0.417946	31.4243	747.033
2019-08-06 15:37:00	2019-08-06 15:37:00	2019-08-06 15:38:00	2019-08-06 15:38:00	(Eastern Standard Time)	0019:18:27.000		385	147.79	113.796	1:39:00	132.56	693.925	33.6798	1.59146	0.0155012	0.000992079	33.8901	747.03
2019-08-06 15:38:00	2019-08-06 15:38:00	2019-08-06 15:39:00	2019-08-06 15:39:00	(Eastern Standard Time)	0019:19:27.000		61	148.161	113.578	1:40:00	132.298	675	33.5313	1.59158	0.0155012	0.000992079	33.7796	747.008
2019-08-06 15:39:00	2019-08-06 15:39:00	2019-08-06 15:40:00	2019-08-06 15:40:00	(Eastern Standard Time)	0019:20:27.000		755	147.322	113.074	1:41:00	131.702	693.907	33.546	1.59152	0.0155012	0.267365	33.2963	746.987
2019-08-06 15:40:00	2019-08-06 15:40:00	2019-08-06 15:41:00	2019-08-06 15:41:00	(Eastern Standard Time)	0019:21:27.000		434	146.248	111.462	1:42:00	130.386	678.724	33.6975	1.59138	0.0155012	0.384431	33.0348	746.984
2019-08-06 15:41:00	2019-08-06 15:41:00	2019-08-06 15:42:00	2019-08-06 15:42:00	(Eastern Standard Time)	0019:22:27.000		99	139.079	105.537	1:43:00	123.878	663.491	33.5732	1.59166	0.0155012	0.317895	31.2247	746.981
2019-08-06 15:42:00	2019-08-06 15:42:00	2019-08-06 15:43:00	2019-08-06 15:43:00	(Eastern Standard Time)	0019:23:27.000		778	145.148	111.399	1:44:00	129.687	679.272	33.3609	1.59183	0.0155012	0.0676267	30.5241	746.982
2019-08-06 15:43:00	2019-08-06 15:43:00	2019-08-06 15:44:00	2019-08-06 15:44:00	(Eastern Standard Time)	0019:24:27.000		486	145.693	111.12	1:45:00	130.04	706.505	33.3506	1.59173	0.0155012	0.184328	31.552	746.979
2019-08-06 15:44:00	2019-08-06 15:44:00	2019-08-06 15:45:00	2019-08-06 15:45:00	(Eastern Standard Time)	0019:25:27.000		155	142.009	108.045	1:46:00	126.731	668.334	33.3813	1.59178	0.0155012	0.0507779	32.7654	746.981
2019-08-06 15:45:00	2019-08-06 15:45:00	2019-08-06 15:46:00	2019-08-06 15:46:00	(Eastern Standard Time)	0019:26:27.000		828	138.198	105.516	1:47:00	123.653	673.269	33.3034	1.59183	0.0155012	0.0177086	29.8982	746.986
2019-08-06 15:46:00	2019-08-06 15:46:00	2019-08-06 15:47:00	2019-08-06 15:47:00	(Eastern Standard Time)	0019:27:27.000		522	136.425	103.505	1:48:00	121.892	692.538	33.1982	1.59176	0.0155012	0.000992079	28.8847	747.004
2019-08-06 15:47:00	2019-08-06 15:47:00	2019-08-06 15:48:00	2019-08-06 15:48:00	(Eastern Standard Time)	0019:28:27.000		211	142.216	108.94	1:49:00	127.035	687.931	33.1647	1.59151	0.0155012	0.0674283	31.7516	747.018
2019-08-06 15:48:00	2019-08-06 15:48:00	2019-08-06 15:49:00	2019-08-06 15:49:00	(Eastern Standard Time)	0019:29:27.000		760	127.044	88.5669	1:50:00	109.622	567.325	33.0303	1.59156	0.0155012	0.0176755	30.4796	747.018
2019-08-06 15:49:00	2019-08-06 15:49:00	2019-08-06 15:50:00	2019-08-06 15:50:00	(Eastern Standard Time)	0019:30:27.000		296	118.404	82.4382	1:51:00	102.157	535.679	32.9446	1.59161	0.0155012	0.000992079	31.9564	747.001
2019-08-06 15:50:00	2019-08-06 15:50:00	2019-08-06 15:51:00	2019-08-06 15:51:00	(Eastern Standard Time)	0019:31:27.000		862	111.557	81.3627	1:52:00	98.0692	566.17	32.959	1.59162	0.0155012	0.0343259	31.0439	746.986
2019-08-06 15:51:00	2019-08-06 15:51:00	2019-08-06 15:52:00	2019-08-06 15:52:00	(Eastern Standard Time)	0019:32:27.000		402	106.371	77.9698	1:53:00	93.4331	538.946	32.9971	1.59153	0.0155012	0.000992079	30.8086	746.977
2019-08-06 15:52:00	2019-08-06 15:52:00	2019-08-06 15:53:00	2019-08-06 15:53:00	(Eastern Standard Time)	0019:33:27.000		930	104.79	77.1084	1:54:00	92.2019	528.211	32.9918	1.59156	0.0155012	0.000992079	30.7963	746.957
2019-08-06 15:53:00	2019-08-06 15:53:00	2019-08-06 15:54:00	2019-08-06 15:54:00	(Eastern Standard Time)	0019:34:27.000		490	114.035	86.6665	1:55:00	101.754	558.46	32.9785	1.59153	0.0155012	0.000992079	30.6429	746.943
2019-08-06 15:54:00	2019-08-06 15:54:00	2019-08-06 15:55:00	2019-08-06 15:55:00	(Eastern Standard Time)	0019:35:27.000		82	126.716	97.6777	1:56:00	113.452	590.547	33.018	1.59147	0.0155012	0.0342763	30.5038	746.942
2019-08-06 15:55:00	2019-08-06 15:55:00	2019-08-06 15:56:00	2019-08-06 15:56:00	(Eastern Standard Time)	0019:36:27.000		634	119.477	85.8986	1:57:00	104.34	552.755	33.0462	1.59137	0.0155012	0.000992079	31.5501	746.942
2019-08-06 15:56:00	2019-08-06 15:56:00	2019-08-06 15:57:00	2019-08-06 15:57:00	(Eastern Standard Time)	0019:37:27.000		195	120.434	85.3784	1:58:00	104.579	559.832	32.9803	1.59152	0.0155012	0.000992079	30.8926	746.94
2019-08-06 15:57:00	2019-08-06 15:57:00	2019-08-06 15:58:00	2019-08-06 15:58:00	(Eastern Standard Time)	0019:38:27.000		728	118.353	81.7233	1:59:00	101.517	532.858	32.9426	1.59146	0.0155012	0.000992079	30.5956	746.935
2019-08-06 15:58:00	2019-08-06 15:58:00	2019-08-06 15:59:00	2019-08-06 15:59:00	(Eastern Standard Time)	0019:39:27.000		245	118.749	82.0049	2:00:00	102.017	516.052	32.9321	1.59145	0.0155012	0.000992079	30.5201	746.937
2019-08-06 15:59:00	2019-08-06 15:59:00	2019-08-06 16:00:00	2019-08-06 16:00:00	(Eastern Standard Time)	0019:40:27.000		805	120.987	84.8589	2:01:00	104.643	560.542	32.9052	1.59149	0.0155012	0.000992079	30.1069	746.93
2019-08-06 16:00:00	2019-08-06 16:00:00	2019-08-06 16:01:00	2019-08-06 16:01:00	(Eastern Standard Time)	0019:41:27.000		359	120.599	84.3655	2:02:00	104.151	553.221	32.8777	1.59152	0.0155012	0.000992079	30.0071	746.924
2019-08-06 16:01:00	2019-08-06 16:01:00	2019-08-06 16:02:00	2019-08-06 16:02:00	(Eastern Standard Time)	0019:42:27.000		915	120.156	83.3443	2:03:00	103.435	555.537	32.8737	1.59144	0.0155012	0.0177086	29.7166	746.913
2019-08-06 16:02:00	2019-08-06 16:02:00	2019-08-06 16:03:00	2019-08-06 16:03:00	(Eastern Standard Time)	0019:43:27.000		458	120.463	83.5921	2:04:00	103.732	541.964	32.8746	1.59137	0.0155012	0.000992079	29.3797	746.912
2019-08-06 16:03:00	2019-08-06 16:03:00	2019-08-06 16:04:00	2019-08-06 16:04:00	(Eastern Standard Time)	0019:44:27.000		117	130.174	94.5505	2:05:00	114.456	657.759	32.9058	1.59133	0.0155012	0.017659	29.2344	746.911
2019-08-06 16:04:00	2019-08-06 16:04:00	2019-08-06 16:05:00	2019-08-06 16:05:00	(Eastern Standard Time)	0019:45:27.000		746	135.707	101.373	2:06:00	120.39	629.042	32.998	1.59119	0.0155012	0.0676929	31.0407	746.901
2019-08-06 16:05:00	2019-08-06 16:05:00	2019-08-06 16:06:00	2019-08-06 16:06:00	(Eastern Standard Time)	0019:46:27.000		363	126.42	91.0898	2:07:00	110.676	615.979	33.0134	1.59128	0.0155012	0.000992079	31.0666	746.894
2019-08-06 16:06:00	2019-08-06 16:06:00	2019-08-06 16:07:00	2019-08-06 16:07:00	(Eastern Standard Time)	0019:47:27.000		991	129.609	93.1278	2:08:00	113.384	628.797	33.0157	1.59139	0.0155012	0.0177417	31.993	746.868
2019-08-06 16:07:00	2019-08-06 16:07:00	2019-08-06 16:08:00	2019-08-06 16:08:00	(Eastern Standard Time)	0019:48:27.000		569	123.533	85.0956	2:09:00	106.121	576.885	32.9696	1.59135	0.0155012	0.000992079	31.9175	746.862
2019-08-06 16:08:00	2019-08-06 16:08:00	2019-08-06 16:09:00	2019-08-06 16:09:00	(Eastern Standard Time)	0019:49:27.000		177	127.615	91.7047	2:10:00	111.454	610.275	33.0382	1.59122	0.0155012	0.134228	30.5731	746.866
2019-08-06 16:09:00	2019-08-06 16:09:00	2019-08-06 16:10:00	2019-08-06 16:10:00	(Eastern Standard Time)	0019:50:27.000		723	123.218	85.656	2:11:00	106.269	545.763	33.2495	1.59105	0.0155012	0.000992079	29.9618	746.866
2019-08-06 16:10:00	2019-08-06 16:10:00	2019-08-06 16:11:00	2019-08-06 16:11:00	(Eastern Standard Time)	0019:51:27.000		340	128.43	95.5928	2:12:00	113.661	615.754	33.3924	1.59124	0.0155012	0.0176425	29.775	746.884
2019-08-06 16:11:00	2019-08-06 16:11:00	2019-08-06 16:12:00	2019-08-06 16:12:00	(Eastern Standard Time)	0019:52:27.000		962	139.558	107.08	2:13:00	124.087	621.586	33.5658	1.59135	0.0155012	0.000992079	29.0305	746.899
2019-08-06 16:12:00	2019-08-06 16:12:00	2019-08-06 16:13:00	2019-08-06 16:13:00	(Eastern Standard Time)	0019:53:27.000		572	126.85	96.3701	2:14:00	113.09	608.959	33.7757	1.5913	0.0155012	0.000992079	29.1334	746.921
2019-08-06 16:13:00	2019-08-06 16:13:00	2019-08-06 16:14:00	2019-08-06 16:14:00	(Eastern Standard Time)	0019:54:27.000		177	117.99	86.5449	2:15:00	104.038	604.685	33.915	1.59153	0.0155012	0.000992079	29.0633	746.924
2019-08-06 16:14:00	2019-08-06 16:14:00	2019-08-06 16:15:00	2019-08-06 16:15:00	(Eastern Standard Time)	0019:55:27.000		741	121.653	84.1153	2:16:00	104.672	564.094	34.0575	1.59168	0.0155012	0.0176094	30.6746	746.917
2019-08-06 16:15:00	2019-08-06 16:15:00	2019-08-06 16:16:00	2019-08-06 16:16:00	(Eastern Standard Time)	0019:56:27.000		249	120.361	81.318	2:17:00	102.273	506.392	34.1147	1.59156	0.0155012	0.000992079	30.7822	746.903
2019-08-06 16:16:00	2019-08-06 16:16:00	2019-08-06 16:17:00	2019-08-06 16:17:00	(Eastern Standard Time)	0019:57:27.000		799	120.529	86.4046	2:18:00	105.047	550.642	34.1422	1.59154	0.0155012	0.000992079	31.5872	746.885
2019-08-06 16:17:00	2019-08-06 16:17:00	2019-08-06 16:18:00	2019-08-06 16:18:00	(Eastern Standard Time)	0019:58:27.000		372	123.719	92.0074	2:19:00	109.737	571.333	34.105	1.59145	0.0155012	0.0176094	32.2181	746.866
2019-08-06 16:18:00	2019-08-06 16:18:00	2019-08-06 16:19:00	2019-08-06 16:19:00	(Eastern Standard Time)	0019:59:27.000		938	123.559	91.3441	2:20:00	109.323	566.075	34.0679	1.59159	0.0155012	0.000992079	32.3971	746.842
2019-08-06 16:19:00	2019-08-06 16:19:00	2019-08-06 16:20:00	2019-08-06 16:20:00	(Eastern Standard Time)	0020:00:27.000		491	121.808	88.4778	2:21:00	107.053	552.553	34.0558	1.59151	0.0155012	0.000992079	32.3724	746.834
2019-08-06 16:20:00	2019-08-06 16:20:00	2019-08-06 16:21:00	2019-08-06 16:21:00	(Eastern Standard Time)	0020:01:27.000		31	119.161	85.0809	2:22:00	104.045	538.408	34.0586	1.59141	0.0155012	0.000992079	32.1086	746.834
2019-08-06 16:21:00	2019-08-06 16:21:00	2019-08-06 16:22:00	2019-08-06 16:22:00	(Eastern Standard Time)	0020:02:27.000		586	119.972	86.2564	2:23:00	105.093	555.13	34.0561	1.59131	0.0155012	0.000992079	32.1418	746.835
2019-08-06 16:22:00	2019-08-06 16:22:00	2019-08-06 16:23:00	2019-08-06 16:23:00	(Eastern Standard Time)	0020:03:27.000		135	118.853	85.1989	2:24:00	103.944	548.219	34.0465	1.59128	0.0155012	0.000992079	32.1513	746.84
2019-08-06 16:23:00	2019-08-06 16:23:00	2019-08-06 16:24:00	2019-08-06 16:24:00	(Eastern Standard Time)	0020:04:27.000		691	118.784	85.625	2:25:00	104.115	556	34.0326	1.59138	0.0155012	0.000992079	32.129	746.834
2019-08-06 16:24:00	2019-08-06 16:24:00	2019-08-06 16:25:00	2019-08-06 16:25:00	(Eastern Standard Time)	0020:05:27.000		296	123.947	91.5736	2:26:00	109.715	604.222	34.0287	1.5912	0.0155012	0.000992079	32.0891	746.827
2019-08-06 16:25:00	2019-08-06 16:25:00	2019-08-06 16:26:00	2019-08-06 16:26:00	(Eastern Standard Time)	0020:06:27.000		901	128.154	93.6176	2:27:00	112.695	604.516	34.0894	1.5912	0.0155012	0.117909	31.5011	746.802
2019-08-06 16:26:00	2019-08-06 16:26:00	2019-08-06 16:27:00	2019-08-06 16:27:00	(Eastern Standard Time)	0020:07:27.000		501	125.251	91.4352	2:28:00	110.083	599.34	34.0779	1.59127	0.0155012	0.000992079	31.4312	746.77
2019-08-06 16:27:00	2019-08-06 16:27:00	2019-08-06 16:28:00	2019-08-06 16:28:00	(Eastern Standard Time)	0020:08:27.000		101	124.563	90.459	2:29:00	109.223	598.621	34.044	1.59113	0.0155012	0.000992079	31.4731	746.756
2019-08-06 16:28:00	2019-08-06 16:28:00	2019-08-06 16:29:00	2019-08-06 16:29:00	(Eastern Standard Time)	0020:09:27.000		688	121.871	87.5793	2:30:00	106.358	587.843	34.0197	1.5911	0.0155012	0.000992079	31.4758	746.743
2019-08-06 16:29:00	2019-08-06 16:29:00	2019-08-06 16:30:00	2019-08-06 16:30:00	(Eastern Standard Time)	0020:10:27.000		252	119.351	84.8623	2:31:00	103.736	562.363	34.0145	1.59108	0.0155012	0.000992079	31.4721	746.753
2019-08-06 16:30:00	2019-08-06 16:30:00	2019-08-06 16:31:00	2019-08-06 16:31:00	(Eastern Standard Time)	0020:11:27.000		824	120.701	86.2005	2:32:00	105.141	571.847	34.0245	1.59106	0.0155012	0.000992079	31.5322	746.756
2019-08-06 16:31:00	2019-08-06 16:31:00	2019-08-06 16:32:00	2019-08-06 16:32:00	(Eastern Standard Time)	0020:12:27.000		455	133.888	102.071	2:33:00	119.385	630.147	34.033	1.59116	0.0155012	0.017659	31.5966	746.756
2019-08-06 16:32:00	2019-08-06 16:32:00	2019-08-06 16:33:00	2019-08-06 16:33:00	(Eastern Standard Time)	0020:13:27.000		137	135.351	101.401	2:34:00	120.217	680.977	33.9196	1.591	0.0155012	0.100911	31.215	746.741
2019-08-06 16:33:00	2019-08-06 16:33:00	2019-08-06 16:34:00	2019-08-06 16:34:00	(Eastern Standard Time)	0020:14:27.000		770	138.265	104.042	2:35:00	123.034	652.577	33.9537	1.59102	0.0155012	0.000992079	31.8364	746.733
2019-08-06 16:34:00	2019-08-06 16:34:00	2019-08-06 16:35:00	2019-08-06 16:35:00	(Eastern Standard Time)	0020:15:27.000		354	128.742	91.9827	2:36:00	112.319	582.981	33.9859	1.59124	0.0155012	0.000992079	32.373	746.721
2019-08-06 16:35:00	2019-08-06 16:35:00	2019-08-06 16:36:00	2019-08-06 16:36:00	(Eastern Standard Time)	0020:16:27.000		32	161.633	124.27	2:37:00	143.665	692.394	33.962	1.59088	0.0155012	0.184345	29.219	746.704
2019-08-06 16:36:00	2019-08-06 16:36:00	2019-08-06 16:37:00	2019-08-06 16:37:00	(Eastern Standard Time)	0020:17:27.000		748	151.246	117.148	2:38:00	135.374	716.573	33.9367	1.59093	0.0155012	0.4843	29.5985	746.694
2019-08-06 16:37:00	2019-08-06 16:37:00	2019-08-06 16:38:00	2019-08-06 16:38:00	(Eastern Standard Time)	0020:18:27.000		440	146.708	111.708	2:39:00	130.773	692.408	34.0349	1.59132	0.0155012	0.250979	31.3769	746.694
2019-08-06 16:38:00	2019-08-06 16:38:00	2019-08-06 16:39:00	2019-08-06 16:39:00	(Eastern Standard Time)	0020:19:27.000		129	141.543	108.238	2:40:00	126.305	688.344	33.9875	1.59116	0.0155012	0.000992079	31.4375	746.694
2019-08-06 16:39:00	2019-08-06 16:39:00	2019-08-06 16:40:00	2019-08-06 16:40:00	(Eastern Standard Time)	0020:20:27.000		823	139.935	107.04	2:41:00	125.09	693.561	34.0359	1.59111	0.0155012	0.251194	31.7004	746.694
2019-08-06 16:40:00	2019-08-06 16:40:00	2019-08-06 16:41:00	2019-08-06 16:41:00	(Eastern Standard Time)	0020:21:27.000		521	137.81	105.812	2:42:00	123.137	697	34.087	1.59124	0.0155012	0.0843432	29.697	746.694
2019-08-06 16:41:00	2019-08-06 16:41:00	2019-08-06 16:42:00	2019-08-06 16:42:00	(Eastern Standard Time)	0020:22:27.000		176	137.653	103.845	2:43:00	122.258	654.109	34.3445	1.59132	0.0155012	0.33405	30.6566	746.675
2019-08-06 16:42:00	2019-08-06 16:42:00	2019-08-06 16:43:00	2019-08-06 16:43:00	(Eastern Standard Time)	0020:23:27.000		753	134.292	98.784	2:44:00	118.19	577.693	34.2695	1.59143	0.0155012	0.234064	31.9142	746.661
2019-08-06 16:43:00	2019-08-06 16:43:00	2019-08-06 16:44:00	2019-08-06 16:44:00	(Eastern Standard Time)	0020:24:27.000		276	120.673	84.8278	2:45:00	104.357	522.104	34.1113	1.59159	0.0155012	0.000992079	32.1791	746.661
2019-08-06 16:44:00	2019-08-06 16:44:00	2019-08-06 16:45:00	2019-08-06 16:45:00	(Eastern Standard Time)	0020:25:27.000		777	113.639	79.7322	2:46:00	98.1297	500.75	34.0673	1.59165	0.0155012	0.000992079	32.3737	746.662
2019-08-06 16:45:00	2019-08-06 16:45:00	2019-08-06 16:46:00	2019-08-06 16:46:00	(Eastern Standard Time)	0020:26:27.000		234	108.303	73.6783	2:47:00	92.1038	456.335	34.0092	1.5917	0.0155012	0.000992079	32.7171	746.688
2019-08-06 16:46:00	2019-08-06 16:46:00	2019-08-06 16:47:00	2019-08-06 16:47:00	(Eastern Standard Time)	0020:27:27.000		726	106.787	75.8829	2:48:00	92.4374	492.016	33.954	1.59153	0.0155012	0.000992079	32.7204	746.71
2019-08-06 16:47:00	2019-08-06 16:47:00	2019-08-06 16:48:00	2019-08-06 16:48:00	(Eastern Standard Time)	0020:28:27.000		302	112.984	85.4818	2:49:00	100.271	575.153	33.9311	1.59165	0.0155012	0.000992079	31.9791	746.731
2019-08-06 16:48:00	2019-08-06 16:48:00	2019-08-06 16:49:00	2019-08-06 16:49:00	(Eastern Standard Time)	0020:29:27.000		836	127.637	98.74	2:50:00	113.683	533.662	34.0607	1.59162	0.0155012	0.000992079	31.6029	746.74
2019-08-06 16:49:00	2019-08-06 16:49:00	2019-08-06 16:50:00	2019-08-06 16:50:00	(Eastern Standard Time)	0020:30:27.000		404	129.103	102.863	2:51:00	116.579	569.125	34.3049	1.59141	0.0155012	0.000992079	31.5709	746.765
2019-08-06 16:50:00	2019-08-06 16:50:00	2019-08-06 16:51:00	2019-08-06 16:51:00	(Eastern Standard Time)	0020:31:27.000		978	120.184	88.6008	2:52:00	105.701	574.402	34.4108	1.59156	0.0155012	0.000992079	31.9618	746.762
2019-08-06 16:51:00	2019-08-06 16:51:00	2019-08-06 16:52:00	2019-08-06 16:52:00	(Eastern Standard Time)	0020:32:27.000		505	113.554	81.0816	2:53:00	98.3869	525.615	34.2727	1.59154	0.0155012	0.000992079	32.2567	746.753
2019-08-06 16:52:00	2019-08-06 16:52:00	2019-08-06 16:53:00	2019-08-06 16:53:00	(Eastern Standard Time)	0020:33:27.000		20	110.659	78.1985	2:54:00	95.5492	514.257	34.2038	1.59154	0.0155012	0.000992079	32.2184	746.732
2019-08-06 16:53:00	2019-08-06 16:53:00	2019-08-06 16:54:00	2019-08-06 16:54:00	(Eastern Standard Time)	0020:34:27.000		556	110.344	79.2293	2:55:00	95.4649	535.982	34.1662	1.59145	0.0155012	0.000992079	32.2124	746.716
2019-08-06 16:54:00	2019-08-06 16:54:00	2019-08-06 16:55:00	2019-08-06 16:55:00	(Eastern Standard Time)	0020:35:27.000		88	109.679	77.906	2:56:00	94.337	530.399	34.1554	1.59153	0.0155012	0.000992079	32.1974	746.696
2019-08-06 16:55:00	2019-08-06 16:55:00	2019-08-06 16:56:00	2019-08-06 16:56:00	(Eastern Standard Time)	0020:36:27.000		654	112.779	80.5901	2:57:00	97.3444	565.962	34.1465	1.59155	0.0155012	0.000992079	32.2314	746.69
2019-08-06 16:56:00	2019-08-06 16:56:00	2019-08-06 16:57:00	2019-08-06 16:57:00	(Eastern Standard Time)	0020:37:27.000		216	116.095	84.6122	2:58:00	101.107	561.374	34.1179	1.59159	0.0155012	0.000992079	32.2442	746.665
2019-08-06 16:57:00	2019-08-06 16:57:00	2019-08-06 16:58:00	2019-08-06 16:58:00	(Eastern Standard Time)	0020:38:27.000		824	121.874	92.0747	2:59:00	108.003	607.13	34.1314	1.59152	0.0155012	0.000992079	32.2805	746.656
2019-08-06 16:58:00	2019-08-06 16:58:00	2019-08-06 16:59:00	2019-08-06 16:59:00	(Eastern Standard Time)	0020:39:27.000		493	124.202	90.7115	3:00:00	108.896	668.602	34.0609	1.59144	0.0155012	0.000992079	32.509	746.632
2019-08-06 16:59:00	2019-08-06 16:59:00	2019-08-06 17:00:00	2019-08-06 17:00:00	(Eastern Standard Time)	0020:40:27.000		210	144.975	108.805	3:01:00	128.945	716	34.0326	1.59104	0.0155012	0.0510755	31.7828	746.623
2019-08-06 17:00:00	2019-08-06 17:00:00	2019-08-06 17:01:00	2019-08-06 17:01:00	(Eastern Standard Time)	0020:41:27.000		945	145.477	110.62	3:02:00	130.162	734.437	34.0472	1.59115	0.0155012	0.417798	32.4543	746.596
2019-08-06 17:01:00	2019-08-06 17:01:00	2019-08-06 17:02:00	2019-08-06 17:02:00	(Eastern Standard Time)	0020:42:27.000		612	151.35	116.258	3:03:00	135.647	752.684	34.0344	1.59104	0.0155012	0.134261	30.8854	746.587
2019-08-06 17:02:00	2019-08-06 17:02:00	2019-08-06 17:03:00	2019-08-06 17:03:00	(Eastern Standard Time)	0020:43:27.000											0.000992079	14.5996	746.588
2019-08-06 17:03:00	2019-08-06 17:03:00	2019-08-06 17:04:00	2019-08-06 17:04:00	(Eastern Standard Time)	0020:44:27.000											0.0343259	14.6005	746.617
2019-08-06 17:04:00	2019-08-06 17:04:00	2019-08-06 17:05:00	2019-08-06 17:05:00	(Eastern Standard Time)	0020:45:27.000											0.000992079	14.6593	746.623
2019-08-06 17:05:00	2019-08-06 17:05:00	2019-08-06 17:06:00	2019-08-06 17:06:00	(Eastern Standard Time)	0020:46:27.000											0.0343259	14.665	746.647
2019-08-06 17:06:00	2019-08-06 17:06:00	2019-08-06 17:07:00	2019-08-06 17:07:00	(Eastern Standard Time)	0020:47:27.000											0.0343259	14.7025	746.665
2019-08-06 17:07:00	2019-08-06 17:07:00	2019-08-06 17:08:00	2019-08-06 17:08:00	(Eastern Standard Time)	0020:48:27.000											0.000992079	14.6372	746.667
2019-08-06 17:08:00	2019-08-06 17:08:00	2019-08-06 17:09:00	2019-08-06 17:09:00	(Eastern Standard Time)	0020:49:27.000											0.000992079	14.6082	746.669
2019-08-06 17:09:00	2019-08-06 17:09:00	2019-08-06 17:10:00	2019-08-06 17:10:00	(Eastern Standard Time)	0020:50:27.000											0.017659	14.5841	746.66
2019-08-06 17:10:00	2019-08-06 17:10:00	2019-08-06 17:11:00	2019-08-06 17:11:00	(Eastern Standard Time)	0020:51:27.000											0.017659	14.6012	746.658
2019-08-06 17:11:00	2019-08-06 17:11:00	2019-08-06 17:12:00	2019-08-06 17:12:00	(Eastern Standard Time)	0020:52:27.000											0.0342763	14.6365	746.642
2019-08-06 17:12:00	2019-08-06 17:12:00	2019-08-06 17:13:00	2019-08-06 17:13:00	(Eastern Standard Time)	0020:53:27.000											0.000992079	14.5803	746.647
2019-08-06 17:13:00	2019-08-06 17:13:00	2019-08-06 17:14:00	2019-08-06 17:14:00	(Eastern Standard Time)	0020:54:27.000											0.000992079	14.5978	746.652
2019-08-06 17:14:00	2019-08-06 17:14:00	2019-08-06 17:15:00	2019-08-06 17:15:00	(Eastern Standard Time)	0020:55:27.000											0.0343259	14.62	746.662
2019-08-06 17:15:00	2019-08-06 17:15:00	2019-08-06 17:16:00	2019-08-06 17:16:00	(Eastern Standard Time)	0020:56:27.000											0.000992079	14.6489	746.664
2019-08-06 17:16:00	2019-08-06 17:16:00	2019-08-06 17:17:00	2019-08-06 17:17:00	(Eastern Standard Time)	0020:57:27.000											0.000992079	14.6029	746.671
2019-08-06 17:17:00	2019-08-06 17:17:00	2019-08-06 17:18:00	2019-08-06 17:18:00	(Eastern Standard Time)	0020:58:27.000											0.0343259	14.6303	746.694
2019-08-06 17:18:00	2019-08-06 17:18:00	2019-08-06 17:19:00	2019-08-06 17:19:00	(Eastern Standard Time)	0020:59:27.000											0.0676598	14.6287	746.704
2019-08-06 17:19:00	2019-08-06 17:19:00	2019-08-06 17:20:00	2019-08-06 17:20:00	(Eastern Standard Time)	0021:00:27.000											0.0341771	14.6438	746.722
2019-08-06 17:20:00	2019-08-06 17:20:00	2019-08-06 17:21:00	2019-08-06 17:21:00	(Eastern Standard Time)	0021:01:27.000											0.000992079	14.5967	746.732
2019-08-06 17:21:00	2019-08-06 17:21:00	2019-08-06 17:22:00	2019-08-06 17:22:00	(Eastern Standard Time)	0021:02:27.000											0.000992079	14.5911	746.74
2019-08-06 17:22:00	2019-08-06 17:22:00	2019-08-06 17:23:00	2019-08-06 17:23:00	(Eastern Standard Time)	0021:03:27.000											0.0676598	14.6134	746.756
2019-08-06 17:23:00	2019-08-06 17:23:00	2019-08-06 17:24:00	2019-08-06 17:24:00	(Eastern Standard Time)	0021:04:27.000											0.0343259	14.6004	746.768
2019-08-06 17:24:00	2019-08-06 17:24:00	2019-08-06 17:25:00	2019-08-06 17:25:00	(Eastern Standard Time)	0021:05:27.000											0.0343259	14.6511	746.784
2019-08-06 17:25:00	2019-08-06 17:25:00	2019-08-06 17:26:00	2019-08-06 17:26:00	(Eastern Standard Time)	0021:06:27.000											0.0343259	14.6378	746.787
2019-08-06 17:26:00	2019-08-06 17:26:00	2019-08-06 17:27:00	2019-08-06 17:27:00	(Eastern Standard Time)	0021:07:27.000											0.0343259	14.6233	746.789
2019-08-06 17:27:00	2019-08-06 17:27:00	2019-08-06 17:28:00	2019-08-06 17:28:00	(Eastern Standard Time)	0021:08:27.000											0.000992079	14.5964	746.798
2019-08-06 17:28:00	2019-08-06 17:28:00	2019-08-06 17:29:00	2019-08-06 17:29:00	(Eastern Standard Time)	0021:09:27.000											0.0343259	14.6651	746.802
2019-08-06 17:29:00	2019-08-06 17:29:00	2019-08-06 17:30:00	2019-08-06 17:30:00	(Eastern Standard Time)	0021:10:27.000		764	111.738	92.4949	0:01:00	102.483	538.244	32.6703	1.59067	0.0155012	0.117661	21.0793	746.823
2019-08-06 17:30:00	2019-08-06 17:30:00	2019-08-06 17:31:00	2019-08-06 17:31:00	(Eastern Standard Time)	0021:11:27.000		312	113.284	93.674	0:02:00	103.954	546.964	32.3081	1.59121	0.0155012	0.000992079	36.396	746.834
2019-08-06 17:31:00	2019-08-06 17:31:00	2019-08-06 17:32:00	2019-08-06 17:32:00	(Eastern Standard Time)	0021:12:27.000		872	113.469	94.1313	0:03:00	104.38	559.515	31.857	1.5911	0.0155012	0.0176921	36.0589	746.847
2019-08-06 17:32:00	2019-08-06 17:32:00	2019-08-06 17:33:00	2019-08-06 17:33:00	(Eastern Standard Time)	0021:13:27.000		442	107.37	88.2985	0:04:00	98.5504	569.646	31.5509	1.59079	0.0155012	0.0843102	35.1925	746.865
2019-08-06 17:33:00	2019-08-06 17:33:00	2019-08-06 17:34:00	2019-08-06 17:34:00	(Eastern Standard Time)	0021:14:27.000		23	108.129	87.108	0:05:00	97.6081	579.923	31.1409	1.59103	0.0155012	0.367631	33.1394	746.865
2019-08-06 17:34:00	2019-08-06 17:34:00	2019-08-06 17:35:00	2019-08-06 17:35:00	(Eastern Standard Time)	0021:15:27.000		600	105.572	83.7098	0:06:00	94.4515	577.173	30.8392	1.59083	0.0155012	0.301195	32.0995	746.865
2019-08-06 17:35:00	2019-08-06 17:35:00	2019-08-06 17:36:00	2019-08-06 17:36:00	(Eastern Standard Time)	0021:16:27.000		165	103.744	81.6015	0:07:00	92.6993	564.226	30.6874	1.59093	0.0155012	0.000992079	31.7245	746.89
2019-08-06 17:36:00	2019-08-06 17:36:00	2019-08-06 17:37:00	2019-08-06 17:37:00	(Eastern Standard Time)	0021:17:27.000		733	101.324	77.8534	0:08:00	89.2879	567.225	30.6271	1.59078	0.0155012	0.250731	30.3557	746.896
2019-08-06 17:37:00	2019-08-06 17:37:00	2019-08-06 17:38:00	2019-08-06 17:38:00	(Eastern Standard Time)	0021:18:27.000		297	103.099	79.6452	0:09:00	91.0196	563.319	30.6853	1.59078	0.0155012	0.0342598	28.8382	746.896
2019-08-06 17:38:00	2019-08-06 17:38:00	2019-08-06 17:39:00	2019-08-06 17:39:00	(Eastern Standard Time)	0021:19:27.000		863	102.805	79.4929	0:10:00	90.6397	565.642	30.5603	1.59071	0.0155012	0.101159	32.8237	746.896
2019-08-06 17:39:00	2019-08-06 17:39:00	2019-08-06 17:40:00	2019-08-06 17:40:00	(Eastern Standard Time)	0021:20:27.000		416	103.658	82.3855	0:11:00	92.7623	552.442	30.4591	1.5905	0.0155012	0.000992079	32.904	746.896
2019-08-06 17:40:00	2019-08-06 17:40:00	2019-08-06 17:41:00	2019-08-06 17:41:00	(Eastern Standard Time)	0021:21:27.000		968	99.837	75.9949	0:12:00	87.1577	551.834	30.4065	1.59047	0.0155012	0.000992079	32.9807	746.897
2019-08-06 17:41:00	2019-08-06 17:41:00	2019-08-06 17:42:00	2019-08-06 17:42:00	(Eastern Standard Time)	0021:22:27.000		525	98.5768	73.3049	0:13:00	84.9694	556.408	30.3524	1.59041	0.0155012	0.134361	31.3931	746.904
2019-08-06 17:42:00	2019-08-06 17:42:00	2019-08-06 17:43:00	2019-08-06 17:43:00	(Eastern Standard Time)	0021:23:27.000		91	103.324	77.6231	0:14:00	89.1101	564.793	30.2595	1.59036	0.0155012	0.0676598	31.0599	746.896
2019-08-06 17:43:00	2019-08-06 17:43:00	2019-08-06 17:44:00	2019-08-06 17:44:00	(Eastern Standard Time)	0021:24:27.000		658	103.5	75.2322	0:15:00	87.6916	566.754	30.1848	1.5905	0.0155012	0.284231	32.6895	746.886
2019-08-06 17:44:00	2019-08-06 17:44:00	2019-08-06 17:45:00	2019-08-06 17:45:00	(Eastern Standard Time)	0021:25:27.000		220	105.422	76.6257	0:16:00	89.4685	561.562	30.1197	1.59058	0.0155012	0.184229	32.1065	746.85
2019-08-06 17:45:00	2019-08-06 17:45:00	2019-08-06 17:46:00	2019-08-06 17:46:00	(Eastern Standard Time)	0021:26:27.000		772	103.302	75.8877	0:17:00	88.4812	551.32	30.0828	1.59045	0.0155012	0.000992079	31.9541	746.834
2019-08-06 17:46:00	2019-08-06 17:46:00	2019-08-06 17:47:00	2019-08-06 17:47:00	(Eastern Standard Time)	0021:27:27.000		325	101.624	76.0214	0:18:00	88.0377	552.018	30.0736	1.59032	0.0155012	0.000992079	31.9343	746.82
2019-08-06 17:47:00	2019-08-06 17:47:00	2019-08-06 17:48:00	2019-08-06 17:48:00	(Eastern Standard Time)	0021:28:27.000		867	98.152	72.18	0:19:00	84.2617	542.09	30.0763	1.59044	0.0155012	0.000992079	31.9602	746.804
2019-08-06 17:48:00	2019-08-06 17:48:00	2019-08-06 17:49:00	2019-08-06 17:49:00	(Eastern Standard Time)	0021:29:27.000		409	99.9957	75.5558	0:20:00	87.1996	541.578	30.0937	1.59034	0.0155012	0.000992079	31.9194	746.803
2019-08-06 17:49:00	2019-08-06 17:49:00	2019-08-06 17:50:00	2019-08-06 17:50:00	(Eastern Standard Time)	0021:30:27.000		951	98.8299	71.6098	0:21:00	83.8411	541.639	30.1045	1.5903	0.0155012	0.000992079	31.923	746.819
2019-08-06 17:50:00	2019-08-06 17:50:00	2019-08-06 17:51:00	2019-08-06 17:51:00	(Eastern Standard Time)	0021:31:27.000		499	97.728	66.6214	0:22:00	80.0308	547.456	30.1025	1.59024	0.0155012	0.234147	31.883	746.84
2019-08-06 17:51:00	2019-08-06 17:51:00	2019-08-06 17:52:00	2019-08-06 17:52:00	(Eastern Standard Time)	0021:32:27.000		51	103.911	75.1042	0:23:00	87.9541	550.028	30.0824	1.59012	0.0155012	0.000992079	32.1741	746.867
2019-08-06 17:52:00	2019-08-06 17:52:00	2019-08-06 17:53:00	2019-08-06 17:53:00	(Eastern Standard Time)	0021:33:27.000		592	105.944	78.4056	0:24:00	91.928	541.505	30.0908	1.59013	0.0155012	0.0343259	31.8974	746.886
2019-08-06 17:53:00	2019-08-06 17:53:00	2019-08-06 17:54:00	2019-08-06 17:54:00	(Eastern Standard Time)	0021:34:27.000		128	103.7	76.7331	0:25:00	90.026	535.393	30.0808	1.58994	0.0155012	0.000992079	31.9584	746.896
2019-08-06 17:54:00	2019-08-06 17:54:00	2019-08-06 17:55:00	2019-08-06 17:55:00	(Eastern Standard Time)	0021:35:27.000		668	102.294	76.2364	0:26:00	89.0231	539.496	30.0933	1.59009	0.0155012	0.000992079	32.0192	746.884
2019-08-06 17:55:00	2019-08-06 17:55:00	2019-08-06 17:56:00	2019-08-06 17:56:00	(Eastern Standard Time)	0021:36:27.000		201	100.713	74.8988	0:27:00	87.6604	532.444	30.1139	1.58992	0.0155012	0.000992079	31.9968	746.866
2019-08-06 17:56:00	2019-08-06 17:56:00	2019-08-06 17:57:00	2019-08-06 17:57:00	(Eastern Standard Time)	0021:37:27.000		740	100.015	73.5113	0:28:00	86.2685	538.928	30.1323	1.59	0.0155012	0.000992079	32.0011	746.865
2019-08-06 17:57:00	2019-08-06 17:57:00	2019-08-06 17:58:00	2019-08-06 17:58:00	(Eastern Standard Time)	0021:38:27.000		279	104.935	77.2359	0:29:00	90.8054	537.57	30.1502	1.59011	0.0155012	0.000992079	31.9522	746.865
2019-08-06 17:58:00	2019-08-06 17:58:00	2019-08-06 17:59:00	2019-08-06 17:59:00	(Eastern Standard Time)	0021:39:27.000		824	107.462	77.5497	0:30:00	92.4573	545.218	30.1575	1.59008	0.0155012	0.000992079	31.852	746.865
2019-08-06 17:59:00	2019-08-06 17:59:00	2019-08-06 18:00:00	2019-08-06 18:00:00	(Eastern Standard Time)	0021:40:27.000		380	106.894	70.535	0:31:00	87.3691	554.612	30.1483	1.59009	0.0155012	0.067759	31.9094	746.865
2019-08-06 18:00:00	2019-08-06 18:00:00	2019-08-06 18:01:00	2019-08-06 18:01:00	(Eastern Standard Time)	0021:41:27.000		948	111.571	71.7293	0:32:00	89.6355	568.625	30.1443	1.59006	0.0155012	0.268043	32.0089	746.865
2019-08-06 18:01:00	2019-08-06 18:01:00	2019-08-06 18:02:00	2019-08-06 18:02:00	(Eastern Standard Time)	0021:42:27.000		521	113.663	73.3032	0:33:00	91.2099	571.448	30.1132	1.59002	0.0155012	0.384431	31.5927	746.854
2019-08-06 18:02:00	2019-08-06 18:02:00	2019-08-06 18:03:00	2019-08-06 18:03:00	(Eastern Standard Time)	0021:43:27.000		82	115.106	75.2712	0:34:00	92.7937	560	29.9915	1.58984	0.0155012	0.000992079	31.2456	746.835
2019-08-06 18:03:00	2019-08-06 18:03:00	2019-08-06 18:04:00	2019-08-06 18:04:00	(Eastern Standard Time)	0021:44:27.000		618	110.753	76.1201	0:35:00	92.6118	536.68	29.9432	1.58994	0.0155012	0.000992079	31.0649	746.834
2019-08-06 18:04:00	2019-08-06 18:04:00	2019-08-06 18:05:00	2019-08-06 18:05:00	(Eastern Standard Time)	0021:45:27.000		157	108.181	74.9479	0:36:00	91.0406	537.23	29.9441	1.58984	0.0155012	0.000992079	31.159	746.832
2019-08-06 18:05:00	2019-08-06 18:05:00	2019-08-06 18:06:00	2019-08-06 18:06:00	(Eastern Standard Time)	0021:46:27.000		689	107.742	75.8358	0:37:00	91.3039	532.444	29.9852	1.58993	0.0155012	0.000992079	31.0009	746.825
2019-08-06 18:06:00	2019-08-06 18:06:00	2019-08-06 18:07:00	2019-08-06 18:07:00	(Eastern Standard Time)	0021:47:27.000		231	103.79	72.0271	0:38:00	87.2002	540.946	30.0171	1.58988	0.0155012	0.000992079	31.0207	746.834
2019-08-06 18:07:00	2019-08-06 18:07:00	2019-08-06 18:08:00	2019-08-06 18:08:00	(Eastern Standard Time)	0021:48:27.000		772	104.861	74.4697	0:39:00	89.3697	541.271	30.0597	1.58995	0.0155012	0.000992079	30.8836	746.834
2019-08-06 18:08:00	2019-08-06 18:08:00	2019-08-06 18:09:00	2019-08-06 18:09:00	(Eastern Standard Time)	0021:49:27.000		321	105.787	75.2222	0:40:00	90.2031	548.037	30.1077	1.59003	0.0155012	0.000992079	30.8043	746.838
2019-08-06 18:09:00	2019-08-06 18:09:00	2019-08-06 18:10:00	2019-08-06 18:10:00	(Eastern Standard Time)	0021:50:27.000		869	107.173	75.2766	0:41:00	90.8852	548.055	30.1303	1.58994	0.0155012	0.000992079	30.7856	746.857
2019-08-06 18:10:00	2019-08-06 18:10:00	2019-08-06 18:11:00	2019-08-06 18:11:00	(Eastern Standard Time)	0021:51:27.000		438	110.318	73.4562	0:42:00	90.9624	567.357	30.1871	1.59	0.0155012	0.150912	31.1114	746.865
2019-08-06 18:11:00	2019-08-06 18:11:00	2019-08-06 18:12:00	2019-08-06 18:12:00	(Eastern Standard Time)	0021:52:27.000		10	116.834	78.3452	0:43:00	96.3648	570.943	30.2932	1.59018	0.0155012	0.0843929	30.0856	746.865
2019-08-06 18:12:00	2019-08-06 18:12:00	2019-08-06 18:13:00	2019-08-06 18:13:00	(Eastern Standard Time)	0021:53:27.000		580	116.245	80.0843	0:44:00	97.7882	570.609	30.3733	1.59014	0.0155012	0.0676763	29.7805	746.865
2019-08-06 18:13:00	2019-08-06 18:13:00	2019-08-06 18:14:00	2019-08-06 18:14:00	(Eastern Standard Time)	0021:54:27.000		153	115.819	77.7991	0:45:00	96.2358	571.162	30.3861	1.59005	0.0155012	0.0510425	30.7158	746.858
2019-08-06 18:14:00	2019-08-06 18:14:00	2019-08-06 18:15:00	2019-08-06 18:15:00	(Eastern Standard Time)	0021:55:27.000		724	112.883	76.755	0:46:00	94.2715	571.686	30.498	1.58997	0.0155012	0.000992079	30.9325	746.84
2019-08-06 18:15:00	2019-08-06 18:15:00	2019-08-06 18:16:00	2019-08-06 18:16:00	(Eastern Standard Time)	0021:56:27.000		301	110.044	75.0463	0:47:00	92.1388	575.329	30.5765	1.58991	0.0155012	0.000992079	31.6469	746.833
2019-08-06 18:16:00	2019-08-06 18:16:00	2019-08-06 18:17:00	2019-08-06 18:17:00	(Eastern Standard Time)	0021:57:27.000		872	113.356	79.0447	0:48:00	96.1569	571.648	30.6024	1.5899	0.0155012	0.000992079	31.9114	746.802
2019-08-06 18:17:00	2019-08-06 18:17:00	2019-08-06 18:18:00	2019-08-06 18:18:00	(Eastern Standard Time)	0021:58:27.000		434	112.151	77.3931	0:49:00	94.6755	560.981	30.6275	1.5898	0.0155012	0.000992079	31.8132	746.798
2019-08-06 18:18:00	2019-08-06 18:18:00	2019-08-06 18:19:00	2019-08-06 18:19:00	(Eastern Standard Time)	0021:59:27.000		999	110.016	74.4208	0:50:00	91.9828	564.868	30.6529	1.58977	0.0155012	0.183948	31.7975	746.789
2019-08-06 18:19:00	2019-08-06 18:19:00	2019-08-06 18:20:00	2019-08-06 18:20:00	(Eastern Standard Time)	0022:00:27.000		584	117.076	81.3552	0:51:00	98.7989	585.973	30.6713	1.58994	0.0155012	0.000992079	31.2176	746.785
2019-08-06 18:20:00	2019-08-06 18:20:00	2019-08-06 18:21:00	2019-08-06 18:21:00	(Eastern Standard Time)	0022:01:27.000		163	116.08	79.2789	0:52:00	97.3264	580.36	30.6836	1.58994	0.0155012	0.000992079	31.6561	746.761
2019-08-06 18:21:00	2019-08-06 18:21:00	2019-08-06 18:22:00	2019-08-06 18:22:00	(Eastern Standard Time)	0022:02:27.000		748	115.335	80.4674	0:53:00	97.8982	584.649	30.7316	1.58998	0.0155012	0.0342433	30.6649	746.756
2019-08-06 18:22:00	2019-08-06 18:22:00	2019-08-06 18:23:00	2019-08-06 18:23:00	(Eastern Standard Time)	0022:03:27.000		333	114.107	79.0837	0:54:00	96.5032	583.942	30.8025	1.58998	0.0155012	0.0341606	30.7882	746.757
2019-08-06 18:23:00	2019-08-06 18:23:00	2019-08-06 18:24:00	2019-08-06 18:24:00	(Eastern Standard Time)	0022:04:27.000		930	117.718	80.4587	0:55:00	98.6659	596.96	30.8396	1.59001	0.0155012	0.0342267	31.2225	746.782
2019-08-06 18:24:00	2019-08-06 18:24:00	2019-08-06 18:25:00	2019-08-06 18:25:00	(Eastern Standard Time)	0022:05:27.000		517	116.951	81.6961	0:56:00	99.14	586	30.8539	1.59004	0.0155012	0.000992079	31.1852	746.797
2019-08-06 18:25:00	2019-08-06 18:25:00	2019-08-06 18:26:00	2019-08-06 18:26:00	(Eastern Standard Time)	0022:06:27.000		103	115.469	79.4134	0:57:00	97.3798	584.825	30.8926	1.59008	0.0155012	0.000992079	30.8421	746.823
2019-08-06 18:26:00	2019-08-06 18:26:00	2019-08-06 18:27:00	2019-08-06 18:27:00	(Eastern Standard Time)	0022:07:27.000		701	117.273	82.2208	0:58:00	99.9527	598.02	30.9374	1.59008	0.0155012	0.0510425	30.2323	746.834
2019-08-06 18:27:00	2019-08-06 18:27:00	2019-08-06 18:28:00	2019-08-06 18:28:00	(Eastern Standard Time)	0022:08:27.000		311	119.492	83.3559	0:59:00	101.363	609.366	30.9802	1.59006	0.0155012	0.0509763	30.8857	746.842
2019-08-06 18:28:00	2019-08-06 18:28:00	2019-08-06 18:29:00	2019-08-06 18:29:00	(Eastern Standard Time)	0022:09:27.000		913	117.721	83.6924	1:00:00	100.708	601.84	31.0134	1.59011	0.0155012	0.0511086	29.7989	746.842
2019-08-06 18:29:00	2019-08-06 18:29:00	2019-08-06 18:30:00	2019-08-06 18:30:00	(Eastern Standard Time)	0022:10:27.000		525	121.776	86.222	1:01:00	104.105	611.143	31.1377	1.58998	0.0155012	0.0342102	27.9186	746.835
2019-08-06 18:30:00	2019-08-06 18:30:00	2019-08-06 18:31:00	2019-08-06 18:31:00	(Eastern Standard Time)	0022:11:27.000		133	118.27	82.4096	1:02:00	100.309	607.425	31.215	1.58999	0.0155012	0.0509929	29.4582	746.834
2019-08-06 18:31:00	2019-08-06 18:31:00	2019-08-06 18:32:00	2019-08-06 18:32:00	(Eastern Standard Time)	0022:12:27.000		769	125.056	87.2788	1:03:00	106.15	635.597	31.2288	1.58991	0.0155012	0.400883	30.5224	746.834
2019-08-06 18:32:00	2019-08-06 18:32:00	2019-08-06 18:33:00	2019-08-06 18:33:00	(Eastern Standard Time)	0022:13:27.000		405	127.539	91.8569	1:04:00	109.672	634.81	31.2265	1.58998	0.0155012	0.234428	31.0663	746.85
2019-08-06 18:33:00	2019-08-06 18:33:00	2019-08-06 18:34:00	2019-08-06 18:34:00	(Eastern Standard Time)	0022:14:27.000		27	127.205	92.1236	1:05:00	109.848	620.979	31.3576	1.59012	0.0155012	0.117594	30.0617	746.875
2019-08-06 18:34:00	2019-08-06 18:34:00	2019-08-06 18:35:00	2019-08-06 18:35:00	(Eastern Standard Time)	0022:15:27.000		649	121.706	87.6928	1:06:00	104.743	622.643	31.5523	1.5903	0.0155012	0.0676763	29.2283	746.903
2019-08-06 18:35:00	2019-08-06 18:35:00	2019-08-06 18:36:00	2019-08-06 18:36:00	(Eastern Standard Time)	0022:16:27.000		263	122.755	88.862	1:07:00	105.925	612.408	31.596	1.59015	0.0155012	0.0677094	30.4978	746.927
2019-08-06 18:36:00	2019-08-06 18:36:00	2019-08-06 18:37:00	2019-08-06 18:37:00	(Eastern Standard Time)	0022:17:27.000		868	121.054	87.9221	1:08:00	104.761	605.02	31.7819	1.58988	0.0155012	0.000992079	30.1699	746.942
2019-08-06 18:37:00	2019-08-06 18:37:00	2019-08-06 18:38:00	2019-08-06 18:38:00	(Eastern Standard Time)	0022:18:27.000		479	118.821	85.2255	1:09:00	102.231	612.901	31.8362	1.58998	0.0155012	0.134013	30.3263	746.959
2019-08-06 18:38:00	2019-08-06 18:38:00	2019-08-06 18:39:00	2019-08-06 18:39:00	(Eastern Standard Time)	0022:19:27.000		96	121.76	88.6016	1:10:00	105.504	616.719	32.0069	1.59012	0.0155012	0.0678086	30.169	746.973
2019-08-06 18:39:00	2019-08-06 18:39:00	2019-08-06 18:40:00	2019-08-06 18:40:00	(Eastern Standard Time)	0022:20:27.000		720	123.235	89.7652	1:11:00	106.808	623.75	32.0654	1.59005	0.0155012	0.0842606	29.9258	746.962
2019-08-06 18:40:00	2019-08-06 18:40:00	2019-08-06 18:41:00	2019-08-06 18:41:00	(Eastern Standard Time)	0022:21:27.000		340	121.607	87.5258	1:12:00	104.618	619	31.9695	1.59015	0.0155012	0.000992079	30.7556	746.942
2019-08-06 18:41:00	2019-08-06 18:41:00	2019-08-06 18:42:00	2019-08-06 18:42:00	(Eastern Standard Time)	0022:22:27.000		976	125.793	91.0686	1:13:00	108.703	635.894	31.961	1.59003	0.0155012	0.151044	29.8742	746.943
2019-08-06 18:42:00	2019-08-06 18:42:00	2019-08-06 18:43:00	2019-08-06 18:43:00	(Eastern Standard Time)	0022:23:27.000		611	126.582	91.8396	1:14:00	109.547	633.81	31.9886	1.59018	0.0155012	0.117727	30.4777	746.937
2019-08-06 18:43:00	2019-08-06 18:43:00	2019-08-06 18:44:00	2019-08-06 18:44:00	(Eastern Standard Time)	0022:24:27.000		229	121.585	89.2178	1:15:00	105.623	617.165	31.9533	1.59022	0.0155012	0.000992079	30.8999	746.91
2019-08-06 18:44:00	2019-08-06 18:44:00	2019-08-06 18:45:00	2019-08-06 18:45:00	(Eastern Standard Time)	0022:25:27.000		835	118.582	86.4804	1:16:00	102.87	606.101	31.8802	1.59019	0.0155012	0.0176259	31.0367	746.896
2019-08-06 18:45:00	2019-08-06 18:45:00	2019-08-06 18:46:00	2019-08-06 18:46:00	(Eastern Standard Time)	0022:26:27.000		459	119.12	86.967	1:17:00	103.179	623.561	32.0403	1.59037	0.0155012	0.217629	30.2899	746.896
2019-08-06 18:46:00	2019-08-06 18:46:00	2019-08-06 18:47:00	2019-08-06 18:47:00	(Eastern Standard Time)	0022:27:27.000		89	125.185	93.2779	1:18:00	109.635	629.252	32.3713	1.59004	0.0155012	0.0509763	30.1833	746.896
2019-08-06 18:47:00	2019-08-06 18:47:00	2019-08-06 18:48:00	2019-08-06 18:48:00	(Eastern Standard Time)	0022:28:27.000		726	125.19	92.4189	1:19:00	109.01	636.851	32.5312	1.59019	0.0155012	0.100845	30.2009	746.896
2019-08-06 18:48:00	2019-08-06 18:48:00	2019-08-06 18:49:00	2019-08-06 18:49:00	(Eastern Standard Time)	0022:29:27.000		364	124.722	91.461	1:20:00	108.262	636.448	32.5563	1.59023	0.0155012	0.101076	30.4049	746.924
2019-08-06 18:49:00	2019-08-06 18:49:00	2019-08-06 18:50:00	2019-08-06 18:50:00	(Eastern Standard Time)	0022:30:27.000		992	123.584	91.0416	1:21:00	107.762	628.65	32.4255	1.59025	0.0155012	0.000992079	30.9313	746.954
2019-08-06 18:50:00	2019-08-06 18:50:00	2019-08-06 18:51:00	2019-08-06 18:51:00	(Eastern Standard Time)	0022:31:27.000		627	122.214	89.9325	1:22:00	106.37	633.894	32.2672	1.59018	0.0155012	0.117346	30.9305	746.997
2019-08-06 18:51:00	2019-08-06 18:51:00	2019-08-06 18:52:00	2019-08-06 18:52:00	(Eastern Standard Time)	0022:32:27.000		286	125.188	90.914	1:23:00	108.188	657.803	32.167	1.59028	0.0155012	0.167612	30.843	747.063
2019-08-06 18:52:00	2019-08-06 18:52:00	2019-08-06 18:53:00	2019-08-06 18:53:00	(Eastern Standard Time)	0022:33:27.000		951	130.828	96.8611	1:24:00	114.067	664.778	32.0772	1.59041	0.0155012	0.284131	30.666	747.13
2019-08-06 18:53:00	2019-08-06 18:53:00	2019-08-06 18:54:00	2019-08-06 18:54:00	(Eastern Standard Time)	0022:34:27.000		612	128	94.7902	1:25:00	111.615	660.132	32.0313	1.59025	0.0155012	0.11771	29.9945	747.178
2019-08-06 18:54:00	2019-08-06 18:54:00	2019-08-06 18:55:00	2019-08-06 18:55:00	(Eastern Standard Time)	0022:35:27.000		261	124.313	91.8448	1:26:00	108.298	647.827	32.1008	1.59034	0.0155012	0.117909	30.042	747.205
2019-08-06 18:55:00	2019-08-06 18:55:00	2019-08-06 18:56:00	2019-08-06 18:56:00	(Eastern Standard Time)	0022:36:27.000		903	122.969	92.4815	1:27:00	108.126	642.15	32.0812	1.59039	0.0155012	0.0677425	30.8007	747.231
2019-08-06 18:56:00	2019-08-06 18:56:00	2019-08-06 18:57:00	2019-08-06 18:57:00	(Eastern Standard Time)	0022:37:27.000		542	122.045	91.6057	1:28:00	107.211	638.532	32.0529	1.59018	0.0155012	0.000992079	30.9716	747.229
2019-08-06 18:57:00	2019-08-06 18:57:00	2019-08-06 18:58:00	2019-08-06 18:58:00	(Eastern Standard Time)	0022:38:27.000		178	120.671	90.0306	1:29:00	105.717	634.535	32.0461	1.59044	0.0155012	0.0678086	30.8444	747.22
2019-08-06 18:58:00	2019-08-06 18:58:00	2019-08-06 18:59:00	2019-08-06 18:59:00	(Eastern Standard Time)	0022:39:27.000		808	119.883	89.7608	1:30:00	105.207	629.706	32.027	1.59028	0.0155012	0.000992079	30.8298	747.189
2019-08-06 18:59:00	2019-08-06 18:59:00	2019-08-06 19:00:00	2019-08-06 19:00:00	(Eastern Standard Time)	0022:40:27.000		448	120.044	89.5758	1:31:00	105.206	638.659	32.0159	1.59016	0.0155012	0.100977	30.6855	747.182
2019-08-06 19:00:00	2019-08-06 19:00:00	2019-08-06 19:01:00	2019-08-06 19:01:00	(Eastern Standard Time)	0022:41:27.000		93	121.694	90.1139	1:32:00	106.162	644.774	32.0353	1.59022	0.0155012	0.0843763	30.8271	747.189
2019-08-06 19:01:00	2019-08-06 19:01:00	2019-08-06 19:02:00	2019-08-06 19:02:00	(Eastern Standard Time)	0022:42:27.000		764	130.708	95.9156	1:33:00	113.488	670.33	32.0356	1.59027	0.0155012	0.250781	31.2791	747.215
2019-08-06 19:02:00	2019-08-06 19:02:00	2019-08-06 19:03:00	2019-08-06 19:03:00	(Eastern Standard Time)	0022:43:27.000		432	130.847	98.3978	1:34:00	114.847	667.067	31.9575	1.59013	0.0155012	0.117578	31.0739	747.226
2019-08-06 19:03:00	2019-08-06 19:03:00	2019-08-06 19:04:00	2019-08-06 19:04:00	(Eastern Standard Time)	0022:44:27.000		98	130.458	97.234	1:35:00	114.081	665.044	31.9585	1.59	0.0155012	0.0676929	30.9354	747.209
2019-08-06 19:04:00	2019-08-06 19:04:00	2019-08-06 19:05:00	2019-08-06 19:05:00	(Eastern Standard Time)	0022:45:27.000		754	126.951	94.7096	1:36:00	111.099	656.416	31.9331	1.59003	0.0155012	0.0343259	31.0552	747.193
2019-08-06 19:05:00	2019-08-06 19:05:00	2019-08-06 19:06:00	2019-08-06 19:06:00	(Eastern Standard Time)	0022:46:27.000		410	123.99	91.9271	1:37:00	108.271	655.306	31.9501	1.59022	0.0155012	0.0674779	31.1455	747.184
2019-08-06 19:06:00	2019-08-06 19:06:00	2019-08-06 19:07:00	2019-08-06 19:07:00	(Eastern Standard Time)	0022:47:27.000		52	124.689	93.949	1:38:00	109.661	640.274	31.9576	1.58996	0.0155012	0.000992079	31.2305	747.186
2019-08-06 19:07:00	2019-08-06 19:07:00	2019-08-06 19:08:00	2019-08-06 19:08:00	(Eastern Standard Time)	0022:48:27.000		703	122.883	90.8592	1:39:00	107.086	651.543	32.0063	1.59025	0.0155012	0.0676763	31.0285	747.186
2019-08-06 19:08:00	2019-08-06 19:08:00	2019-08-06 19:09:00	2019-08-06 19:09:00	(Eastern Standard Time)	0022:49:27.000		351	121.743	90.5573	1:40:00	106.432	646.268	32.0851	1.59023	0.0155012	0.0677425	31.075	747.196
2019-08-06 19:09:00	2019-08-06 19:09:00	2019-08-06 19:10:00	2019-08-06 19:10:00	(Eastern Standard Time)	0022:50:27.000		9	124.193	92.898	1:41:00	108.813	657.416	32.1163	1.58999	0.0155012	0.000992079	31.0438	747.207
2019-08-06 19:10:00	2019-08-06 19:10:00	2019-08-06 19:11:00	2019-08-06 19:11:00	(Eastern Standard Time)	0022:51:27.000		672	123.073	90.2883	1:42:00	106.827	662.867	32.1608	1.59022	0.0155012	0.0344913	30.8417	747.214
2019-08-06 19:11:00	2019-08-06 19:11:00	2019-08-06 19:12:00	2019-08-06 19:12:00	(Eastern Standard Time)	0022:52:27.000		348	127.733	92.2756	1:43:00	109.631	674.91	32.183	1.59022	0.0155012	0.0677094	30.8831	747.233
2019-08-06 19:12:00	2019-08-06 19:12:00	2019-08-06 19:13:00	2019-08-06 19:13:00	(Eastern Standard Time)	0022:53:27.000		15	127.502	94.4016	1:44:00	110.831	666.244	32.1533	1.59006	0.0155012	0.0677094	31.2761	747.25
2019-08-06 19:13:00	2019-08-06 19:13:00	2019-08-06 19:14:00	2019-08-06 19:14:00	(Eastern Standard Time)	0022:54:27.000		679	124.233	91.6904	1:45:00	108.053	664.487	32.1362	1.59017	0.0155012	0.0677259	31.0601	747.281
2019-08-06 19:14:00	2019-08-06 19:14:00	2019-08-06 19:15:00	2019-08-06 19:15:00	(Eastern Standard Time)	0022:55:27.000		340	123.931	92.0553	1:46:00	108.127	659.956	32.1548	1.59021	0.0155012	0.000992079	31.0444	747.288
2019-08-06 19:15:00	2019-08-06 19:15:00	2019-08-06 19:16:00	2019-08-06 19:16:00	(Eastern Standard Time)	0022:56:27.000		988	120.086	89.7686	1:47:00	105.076	647.957	32.1652	1.5902	0.0155012	0.000992079	31.0217	747.333
2019-08-06 19:16:00	2019-08-06 19:16:00	2019-08-06 19:17:00	2019-08-06 19:17:00	(Eastern Standard Time)	0022:57:27.000		631	117.595	88.6657	1:48:00	103.41	641.465	32.1698	1.59027	0.0155012	0.000992079	31.1049	747.345
2019-08-06 19:17:00	2019-08-06 19:17:00	2019-08-06 19:18:00	2019-08-06 19:18:00	(Eastern Standard Time)	0022:58:27.000		288	119.283	89.1634	1:49:00	104.283	656.328	32.2385	1.5902	0.0155012	0.0344251	30.7348	747.355
2019-08-06 19:18:00	2019-08-06 19:18:00	2019-08-06 19:19:00	2019-08-06 19:19:00	(Eastern Standard Time)	0022:59:27.000		941	122.646	92.5387	1:50:00	107.84	653.196	32.2216	1.59009	0.0155012	0.000992079	30.9946	747.392
2019-08-06 19:19:00	2019-08-06 19:19:00	2019-08-06 19:20:00	2019-08-06 19:20:00	(Eastern Standard Time)	0023:00:27.000		595	120.798	90.7204	1:51:00	105.993	653.109	32.1816	1.59019	0.0155012	0.000992079	31.0442	747.426
2019-08-06 19:20:00	2019-08-06 19:20:00	2019-08-06 19:21:00	2019-08-06 19:21:00	(Eastern Standard Time)	0023:01:27.000		230	117.125	87.4596	1:52:00	102.529	633.641	32.1379	1.59031	0.0155012	0.000992079	31.1258	747.461
2019-08-06 19:21:00	2019-08-06 19:21:00	2019-08-06 19:22:00	2019-08-06 19:22:00	(Eastern Standard Time)	0023:02:27.000		879	117.875	88.1693	1:53:00	103.151	649.216	32.162	1.59022	0.0155012	0.000992079	31.0002	747.5
2019-08-06 19:22:00	2019-08-06 19:22:00	2019-08-06 19:23:00	2019-08-06 19:23:00	(Eastern Standard Time)	0023:03:27.000		538	122.843	90.8218	1:54:00	106.885	657.89	32.194	1.59011	0.0155012	0.000992079	31.0339	747.457
2019-08-06 19:23:00	2019-08-06 19:23:00	2019-08-06 19:24:00	2019-08-06 19:24:00	(Eastern Standard Time)	0023:04:27.000		191	119.649	88.5896	1:55:00	104.141	651.87	32.2016	1.59007	0.0155012	0.000992079	31.0687	747.438
2019-08-06 19:24:00	2019-08-06 19:24:00	2019-08-06 19:25:00	2019-08-06 19:25:00	(Eastern Standard Time)	0023:05:27.000		839	117.019	86.4216	1:56:00	101.716	647.547	32.1995	1.59008	0.0155012	0.000992079	31.0466	747.347
2019-08-06 19:25:00	2019-08-06 19:25:00	2019-08-06 19:26:00	2019-08-06 19:26:00	(Eastern Standard Time)	0023:06:27.000		494	117.064	86.1691	1:57:00	101.54	654.044	32.2108	1.5901	0.0155012	0.000992079	30.9984	747.345
2019-08-06 19:26:00	2019-08-06 19:26:00	2019-08-06 19:27:00	2019-08-06 19:27:00	(Eastern Standard Time)	0023:07:27.000		155	119.61	86.4576	1:58:00	102.62	660.595	32.2001	1.59026	0.0155012	0.15111	30.9359	747.275
2019-08-06 19:27:00	2019-08-06 19:27:00	2019-08-06 19:28:00	2019-08-06 19:28:00	(Eastern Standard Time)	0023:08:27.000		815	121.159	87.2836	1:59:00	103.661	662.961	32.1442	1.59028	0.0155012	0.0343921	30.8715	747.275
2019-08-06 19:28:00	2019-08-06 19:28:00	2019-08-06 19:29:00	2019-08-06 19:29:00	(Eastern Standard Time)	0023:09:27.000		479	123.019	89.9578	2:00:00	106.175	663.199	32.095	1.59005	0.0155012	0.101093	31.0434	747.242
2019-08-06 19:29:00	2019-08-06 19:29:00	2019-08-06 19:30:00	2019-08-06 19:30:00	(Eastern Standard Time)	0023:10:27.000		151	126.602	90.8139	2:01:00	108.287	670.888	32.0668	1.59026	0.0155012	0.20078	30.9795	747.236
2019-08-06 19:30:00	2019-08-06 19:30:00	2019-08-06 19:31:00	2019-08-06 19:31:00	(Eastern Standard Time)	0023:11:27.000		818	123.596	89.451	2:02:00	106.2	666.8	32.0237	1.59026	0.0155012	0.000992079	31.0219	747.289
2019-08-06 19:31:00	2019-08-06 19:31:00	2019-08-06 19:32:00	2019-08-06 19:32:00	(Eastern Standard Time)	0023:12:27.000		482	121.301	88.8767	2:03:00	104.825	663.221	32.0052	1.58992	0.0155012	0.000992079	31.205	747.345
2019-08-06 19:32:00	2019-08-06 19:32:00	2019-08-06 19:33:00	2019-08-06 19:33:00	(Eastern Standard Time)	0023:13:27.000		112	122.178	89.2114	2:04:00	105.284	665.632	32.0213	1.58982	0.0155012	0.0510921	31.1029	747.359
2019-08-06 19:33:00	2019-08-06 19:33:00	2019-08-06 19:34:00	2019-08-06 19:34:00	(Eastern Standard Time)	0023:14:27.000		765	120.276	88.5872	2:05:00	104.261	655.031	32.0037	1.59	0.0155012	0.000992079	31.0564	747.413
2019-08-06 19:34:00	2019-08-06 19:34:00	2019-08-06 19:35:00	2019-08-06 19:35:00	(Eastern Standard Time)	0023:15:27.000		428	117.735	86.0325	2:06:00	101.53	661.383	32.0209	1.59007	0.0155012	0.000992079	31.1429	747.437
2019-08-06 19:35:00	2019-08-06 19:35:00	2019-08-06 19:36:00	2019-08-06 19:36:00	(Eastern Standard Time)	0023:16:27.000		97	119.06	85.5418	2:07:00	101.65	667.666	32.0195	1.58994	0.0155012	0.0342929	30.9855	747.446
2019-08-06 19:36:00	2019-08-06 19:36:00	2019-08-06 19:37:00	2019-08-06 19:37:00	(Eastern Standard Time)	0023:17:27.000		750	119.222	87.8215	2:08:00	103.169	653.675	32.0297	1.59003	0.0155012	0.000992079	31.2123	747.47
2019-08-06 19:37:00	2019-08-06 19:37:00	2019-08-06 19:38:00	2019-08-06 19:38:00	(Eastern Standard Time)	0023:18:27.000		402	118.163	87.5329	2:09:00	102.693	654.403	32.0133	1.59	0.0155012	0.0343259	31.0042	747.489
2019-08-06 19:38:00	2019-08-06 19:38:00	2019-08-06 19:39:00	2019-08-06 19:39:00	(Eastern Standard Time)	0023:19:27.000		61	119.544	87.2673	2:10:00	102.969	659.826	31.9968	1.59009	0.0155012	0.051059	30.881	747.641
2019-08-06 19:39:00	2019-08-06 19:39:00	2019-08-06 19:40:00	2019-08-06 19:40:00	(Eastern Standard Time)	0023:20:27.000		722	120.474	86.6785	2:11:00	102.81	664.121	31.9759	1.59001	0.0155012	0.134344	30.9785	747.73
2019-08-06 19:40:00	2019-08-06 19:40:00	2019-08-06 19:41:00	2019-08-06 19:41:00	(Eastern Standard Time)	0023:21:27.000		386	120.801	87.5551	2:12:00	103.43	663.332	31.9147	1.58988	0.0155012	0.0343094	31.0406	747.763
2019-08-06 19:41:00	2019-08-06 19:41:00	2019-08-06 19:42:00	2019-08-06 19:42:00	(Eastern Standard Time)	0023:22:27.000		48	119.501	86.6106	2:13:00	102.315	660.758	31.8679	1.58975	0.0155012	0.0342598	31.0358	747.793
2019-08-06 19:42:00	2019-08-06 19:42:00	2019-08-06 19:43:00	2019-08-06 19:43:00	(Eastern Standard Time)	0023:23:27.000		704	118.945	85.9254	2:14:00	101.914	656.044	31.8731	1.58984	0.0155012	0.000992079	30.8946	747.807
2019-08-06 19:43:00	2019-08-06 19:43:00	2019-08-06 19:44:00	2019-08-06 19:44:00	(Eastern Standard Time)	0023:24:27.000		349	117.472	86.1624	2:15:00	101.445	650.199	31.8738	1.5899	0.0155012	0.000992079	30.0325	747.9
2019-08-06 19:44:00	2019-08-06 19:44:00	2019-08-06 19:45:00	2019-08-06 19:45:00	(Eastern Standard Time)	0023:25:27.000		965	115.607	82.7934	2:16:00	98.3927	652.796	31.8484	1.58975	0.0155012	0.0843763	30.1921	748.005
2019-08-06 19:45:00	2019-08-06 19:45:00	2019-08-06 19:46:00	2019-08-06 19:46:00	(Eastern Standard Time)	0023:26:27.000		575	117.825	85.9802	2:17:00	101.223	653.153	31.8034	1.58988	0.0155012	0.0677755	29.6279	748.082
2019-08-06 19:46:00	2019-08-06 19:46:00	2019-08-06 19:47:00	2019-08-06 19:47:00	(Eastern Standard Time)	0023:27:27.000		214	114.896	84.8615	2:18:00	99.4971	641.077	31.737	1.5899	0.0155012	0.0843267	29.9969	748.104
2019-08-06 19:47:00	2019-08-06 19:47:00	2019-08-06 19:48:00	2019-08-06 19:48:00	(Eastern Standard Time)	0023:28:27.000		834	114.493	84.2561	2:19:00	98.788	642.665	31.7377	1.58991	0.0155012	0.000992079	29.2437	748.174
2019-08-06 19:48:00	2019-08-06 19:48:00	2019-08-06 19:49:00	2019-08-06 19:49:00	(Eastern Standard Time)	0023:29:27.000		465	113.714	84.5385	2:20:00	98.7469	629.979	31.7201	1.58991	0.0155012	0.000992079	29.6823	748.309
2019-08-06 19:49:00	2019-08-06 19:49:00	2019-08-06 19:50:00	2019-08-06 19:50:00	(Eastern Standard Time)	0023:30:27.000		62	112.751	82.7214	2:21:00	97.0181	631.49	31.6887	1.59005	0.0155012	0.000992079	29.4895	748.405
2019-08-06 19:50:00	2019-08-06 19:50:00	2019-08-06 19:51:00	2019-08-06 19:51:00	(Eastern Standard Time)	0023:31:27.000		655	113.412	85.2188	2:22:00	98.8352	623.51	31.6158	1.59011	0.0155012	0.000992079	29.087	748.414
2019-08-06 19:51:00	2019-08-06 19:51:00	2019-08-06 19:52:00	2019-08-06 19:52:00	(Eastern Standard Time)	0023:32:27.000		233	111.517	84.822	2:23:00	97.9269	615.073	31.5885	1.59	0.0155012	0.0341771	29.1499	748.528
2019-08-06 19:52:00	2019-08-06 19:52:00	2019-08-06 19:53:00	2019-08-06 19:53:00	(Eastern Standard Time)	0023:33:27.000		860	114.392	85.4059	2:24:00	99.4175	626.979	31.5683	1.59002	0.0155012	0.000992079	29.0504	748.572
2019-08-06 19:53:00	2019-08-06 19:53:00	2019-08-06 19:54:00	2019-08-06 19:54:00	(Eastern Standard Time)	0023:34:27.000		479	113.958	85.9523	2:25:00	99.6587	621.876	31.5321	1.59009	0.0155012	0.000992079	29.0454	748.589
2019-08-06 19:54:00	2019-08-06 19:54:00	2019-08-06 19:55:00	2019-08-06 19:55:00	(Eastern Standard Time)	0023:35:27.000		100	115.284	85.5887	2:26:00	99.9481	622.969	31.4965	1.58986	0.0155012	0.0675936	29.2155	748.504
2019-08-06 19:55:00	2019-08-06 19:55:00	2019-08-06 19:56:00	2019-08-06 19:56:00	(Eastern Standard Time)	0023:36:27.000		719	115.54	85.1689	2:27:00	99.7161	626.265	31.4834	1.58982	0.0155012	0.0676267	29.2617	748.317
2019-08-06 19:56:00	2019-08-06 19:56:00	2019-08-06 19:57:00	2019-08-06 19:57:00	(Eastern Standard Time)	0023:37:27.000		330	114.062	86.1646	2:28:00	99.8482	616.909	31.4399	1.58963	0.0155012	0.000992079	29.2976	748.214
2019-08-06 19:57:00	2019-08-06 19:57:00	2019-08-06 19:58:00	2019-08-06 19:58:00	(Eastern Standard Time)	0023:38:27.000		933	110.741	83.7575	2:29:00	97.0934	602.98	31.3988	1.58967	0.0155012	0.000992079	29.2244	748.113
2019-08-06 19:58:00	2019-08-06 19:58:00	2019-08-06 19:59:00	2019-08-06 19:59:00	(Eastern Standard Time)	0023:39:27.000		543	110.651	82.8843	2:30:00	96.3822	611.057	31.3592	1.58974	0.0155012	0.0677755	29.4376	748.087
2019-08-06 19:59:00	2019-08-06 19:59:00	2019-08-06 20:00:00	2019-08-06 20:00:00	(Eastern Standard Time)	0023:40:27.000		157	113.718	84.7504	2:31:00	98.7162	615.153	31.3003	1.58963	0.0155012	0.000992079	29.0968	748.073
2019-08-06 20:00:00	2019-08-06 20:00:00	2019-08-06 20:01:00	2019-08-06 20:01:00	(Eastern Standard Time)	0023:41:27.000		759	112.046	83.9015	2:32:00	97.687	606.692	31.2545	1.58969	0.0155012	0.000992079	29.1447	748.052
2019-08-06 20:01:00	2019-08-06 20:01:00	2019-08-06 20:02:00	2019-08-06 20:02:00	(Eastern Standard Time)	0023:42:27.000		362	110.303	82.9083	2:33:00	96.3253	602.683	31.2368	1.58978	0.0155012	0.000992079	29.1337	748.038
2019-08-06 20:02:00	2019-08-06 20:02:00	2019-08-06 20:03:00	2019-08-06 20:03:00	(Eastern Standard Time)	0023:43:27.000		958	109.366	82.1269	2:34:00	95.3343	599.557	31.1938	1.58978	0.0155012	0.000992079	29.0656	748.04
2019-08-06 20:03:00	2019-08-06 20:03:00	2019-08-06 20:04:00	2019-08-06 20:04:00	(Eastern Standard Time)	0023:44:27.000		558	107.945	80.1547	2:35:00	93.5762	598.82	31.1797	1.58984	0.0155012	0.000992079	29.0824	748.028
2019-08-06 20:04:00	2019-08-06 20:04:00	2019-08-06 20:05:00	2019-08-06 20:05:00	(Eastern Standard Time)	0023:45:27.000		158	107.571	80.2546	2:36:00	93.4715	599.5	31.161	1.58978	0.0155012	0.050844	29.2117	747.988
2019-08-06 20:05:00	2019-08-06 20:05:00	2019-08-06 20:06:00	2019-08-06 20:06:00	(Eastern Standard Time)	0023:46:27.000		764	112.278	80.9746	2:37:00	95.565	606.748	31.119	1.58988	0.0155012	0.0676432	29.192	747.943
2019-08-06 20:06:00	2019-08-06 20:06:00	2019-08-06 20:07:00	2019-08-06 20:07:00	(Eastern Standard Time)	0023:47:27.000		369	113.443	82.6104	2:38:00	97.0926	603.758	31.0694	1.58979	0.0155012	0.000992079	28.9783	747.903
2019-08-06 20:07:00	2019-08-06 20:07:00	2019-08-06 20:08:00	2019-08-06 20:08:00	(Eastern Standard Time)	0023:48:27.000		962	111.047	82.8055	2:39:00	96.3449	594.983	31.0446	1.58975	0.0155012	0.000992079	28.9356	747.813
2019-08-06 20:08:00	2019-08-06 20:08:00	2019-08-06 20:09:00	2019-08-06 20:09:00	(Eastern Standard Time)	0023:49:27.000		549	109.032	81.5309	2:40:00	94.8224	586.137	31.0145	1.58962	0.0155012	0.000992079	28.972	747.675
2019-08-06 20:09:00	2019-08-06 20:09:00	2019-08-06 20:10:00	2019-08-06 20:10:00	(Eastern Standard Time)	0023:50:27.000		138	108.189	80.9287	2:41:00	94.1274	592.066	30.967	1.58965	0.0155012	0.000992079	28.9087	747.473
2019-08-06 20:10:00	2019-08-06 20:10:00	2019-08-06 20:11:00	2019-08-06 20:11:00	(Eastern Standard Time)	0023:51:27.000		733	109.991	81.4619	2:42:00	95.1531	595.576	30.934	1.58968	0.0155012	0.000992079	28.9303	747.315
2019-08-06 20:11:00	2019-08-06 20:11:00	2019-08-06 20:12:00	2019-08-06 20:12:00	(Eastern Standard Time)	0023:52:27.000		328	108.658	80.9808	2:43:00	94.3456	594.178	30.8904	1.58957	0.0155012	0.000992079	28.9338	747.243
2019-08-06 20:12:00	2019-08-06 20:12:00	2019-08-06 20:13:00	2019-08-06 20:13:00	(Eastern Standard Time)	0023:53:27.000		916	109.551	81.8165	2:44:00	95.2407	588.196	30.8719	1.58939	0.0155012	0.000992079	29.1213	747.182
2019-08-06 20:13:00	2019-08-06 20:13:00	2019-08-06 20:14:00	2019-08-06 20:14:00	(Eastern Standard Time)	0023:54:27.000		507	109.389	81.68	2:45:00	94.987	588.94	30.8533	1.58958	0.0155012	0.000992079	29.0264	747.145
2019-08-06 20:14:00	2019-08-06 20:14:00	2019-08-06 20:15:00	2019-08-06 20:15:00	(Eastern Standard Time)	0023:55:27.000		92	109.77	82.7504	2:46:00	95.937	584.682	30.8487	1.58946	0.0155012	0.000992079	29.0208	747.114
2019-08-06 20:15:00	2019-08-06 20:15:00	2019-08-06 20:16:00	2019-08-06 20:16:00	(Eastern Standard Time)	0023:56:27.000		672	108.681	81.121	2:47:00	94.422	580.368	30.8416	1.58947	0.0155012	0.000992079	28.9988	747.135
2019-08-06 20:16:00	2019-08-06 20:16:00	2019-08-06 20:17:00	2019-08-06 20:17:00	(Eastern Standard Time)	0023:57:27.000		254	107.452	79.5113	2:48:00	92.9296	582.553	30.8228	1.58937	0.0155012	0.000992079	29.0074	747.178
2019-08-06 20:17:00	2019-08-06 20:17:00	2019-08-06 20:18:00	2019-08-06 20:18:00	(Eastern Standard Time)	0023:58:27.000		839	108.366	80.2331	2:49:00	93.6475	585.097	30.792	1.58939	0.0155012	0.000992079	29.0026	747.247
2019-08-06 20:18:00	2019-08-06 20:18:00	2019-08-06 20:19:00	2019-08-06 20:19:00	(Eastern Standard Time)	0023:59:27.000		425	108.5	80.6905	2:50:00	94.037	585.547	30.7457	1.58949	0.0155012	0.000992079	28.9725	747.311
2019-08-06 20:19:00	2019-08-06 20:19:00	2019-08-06 20:20:00	2019-08-06 20:20:00	(Eastern Standard Time)	0024:00:27.000		7	108.502	80.9521	2:51:00	94.1528	581.155	30.7003	1.58952	0.0155012	0.000992079	28.9953	747.33
2019-08-06 20:20:00	2019-08-06 20:20:00	2019-08-06 20:21:00	2019-08-06 20:21:00	(Eastern Standard Time)	0024:01:27.000		587	108.909	80.347	2:52:00	94.0846	579.131	30.6559	1.58949	0.0155012	0.000992079	28.9846	747.345
2019-08-06 20:21:00	2019-08-06 20:21:00	2019-08-06 20:22:00	2019-08-06 20:22:00	(Eastern Standard Time)	0024:02:27.000		167	108.072	79.9356	2:53:00	93.3767	579.967	30.6193	1.58955	0.0155012	0.000992079	28.9487	747.347
2019-08-06 20:22:00	2019-08-06 20:22:00	2019-08-06 20:23:00	2019-08-06 20:23:00	(Eastern Standard Time)	0024:03:27.000		747	107.389	80.3214	2:54:00	93.3589	579.981	30.5899	1.58955	0.0155012	0.000992079	28.9729	747.35
2019-08-06 20:23:00	2019-08-06 20:23:00	2019-08-06 20:24:00	2019-08-06 20:24:00	(Eastern Standard Time)	0024:04:27.000		328	108.473	80.435	2:55:00	93.9179	579.112	30.5713	1.58968	0.0155012	0.000992079	28.9561	747.349
2019-08-06 20:24:00	2019-08-06 20:24:00	2019-08-06 20:25:00	2019-08-06 20:25:00	(Eastern Standard Time)	0024:05:27.000		905	107.741	79.0776	2:56:00	92.6125	576.962	30.561	1.58953	0.0155012	0.0508275	29.1978	747.375
2019-08-06 20:25:00	2019-08-06 20:25:00	2019-08-06 20:26:00	2019-08-06 20:26:00	(Eastern Standard Time)	0024:06:27.000		486	112.316	81.7537	2:57:00	95.8493	580.464	30.5708	1.58945	0.0155012	0.000992079	28.8923	747.348
2019-08-06 20:26:00	2019-08-06 20:26:00	2019-08-06 20:27:00	2019-08-06 20:27:00	(Eastern Standard Time)	0024:07:27.000		62	111.359	83.0985	2:58:00	96.5617	574.77	30.69	1.58943	0.0155012	0.000992079	28.7642	747.339
2019-08-06 20:27:00	2019-08-06 20:27:00	2019-08-06 20:28:00	2019-08-06 20:28:00	(Eastern Standard Time)	0024:08:27.000		630	106.824	79.8612	2:59:00	92.7583	567.962	30.8007	1.58933	0.0155012	0.000992079	28.8054	747.325
2019-08-06 20:28:00	2019-08-06 20:28:00	2019-08-06 20:29:00	2019-08-06 20:29:00	(Eastern Standard Time)	0024:09:27.000		200	105.667	79.9341	3:00:00	92.4408	569.057	30.874	1.58933	0.0155012	0.000992079	28.8438	747.305
2019-08-06 20:29:00	2019-08-06 20:29:00	2019-08-06 20:30:00	2019-08-06 20:30:00	(Eastern Standard Time)	0024:10:27.000		765	104.657	78.9129	3:01:00	91.4113	565.377	30.8992	1.58935	0.0155012	0.000992079	28.8157	747.287
2019-08-06 20:30:00	2019-08-06 20:30:00	2019-08-06 20:31:00	2019-08-06 20:31:00	(Eastern Standard Time)	0024:11:27.000		331	104.565	78.2044	3:02:00	90.8776	564.36	30.9069	1.58939	0.0155012	0.000992079	28.7976	747.283
2019-08-06 20:31:00	2019-08-06 20:31:00	2019-08-06 20:32:00	2019-08-06 20:32:00	(Eastern Standard Time)	0024:12:27.000		895	104.183	77.8504	3:03:00	90.5478	564.301	30.8899	1.58931	0.0155012	0.000992079	28.7537	747.311
2019-08-06 20:32:00	2019-08-06 20:32:00	2019-08-06 20:33:00	2019-08-06 20:33:00	(Eastern Standard Time)	0024:13:27.000		458	105.343	79.3923	3:04:00	91.8923	562.3	30.8773	1.58929	0.0155012	0.000992079	28.7696	747.345
2019-08-06 20:33:00	2019-08-06 20:33:00	2019-08-06 20:34:00	2019-08-06 20:34:00	(Eastern Standard Time)	0024:14:27.000		20	103.724	77.7257	3:05:00	90.2404	561.112	30.8654	1.58942	0.0155012	0.000992079	28.6648	747.345
2019-08-06 20:34:00	2019-08-06 20:34:00	2019-08-06 20:35:00	2019-08-06 20:35:00	(Eastern Standard Time)	0024:15:27.000		576	104.226	78.3899	3:06:00	90.9057	556.037	30.8473	1.58938	0.0155012	0.000992079	28.7846	747.345
2019-08-06 20:35:00	2019-08-06 20:35:00	2019-08-06 20:36:00	2019-08-06 20:36:00	(Eastern Standard Time)	0024:16:27.000		115	104.509	77.955	3:07:00	90.7104	556.859	30.8139	1.58929	0.0155012	0.000992079	28.2696	747.345
2019-08-06 20:36:00	2019-08-06 20:36:00	2019-08-06 20:37:00	2019-08-06 20:37:00	(Eastern Standard Time)	0024:17:27.000		671	104.074	77.9169	3:08:00	90.486	555.926	30.7913	1.58941	0.0155012	0.000992079	28.7429	747.347
2019-08-06 20:37:00	2019-08-06 20:37:00	2019-08-06 20:38:00	2019-08-06 20:38:00	(Eastern Standard Time)	0024:18:27.000		222	102.891	76.888	3:09:00	89.3982	550.257	30.7811	1.58946	0.0155012	0.000992079	28.9545	747.359
2019-08-06 20:38:00	2019-08-06 20:38:00	2019-08-06 20:39:00	2019-08-06 20:39:00	(Eastern Standard Time)	0024:19:27.000		768	103.487	77.686	3:10:00	90.1247	547.204	30.7487	1.58938	0.0155012	0.000992079	28.9703	747.354
2019-08-06 20:39:00	2019-08-06 20:39:00	2019-08-06 20:40:00	2019-08-06 20:40:00	(Eastern Standard Time)	0024:20:27.000		317	102.878	77.3697	3:11:00	89.6394	548.037	30.7089	1.58948	0.0155012	0.000992079	28.8175	747.345
2019-08-06 20:40:00	2019-08-06 20:40:00	2019-08-06 20:41:00	2019-08-06 20:41:00	(Eastern Standard Time)	0024:21:27.000		863	102.263	76.7303	3:12:00	89.01	545.709	30.6825	1.58949	0.0155012	0.000992079	28.7523	747.345
2019-08-06 20:41:00	2019-08-06 20:41:00	2019-08-06 20:42:00	2019-08-06 20:42:00	(Eastern Standard Time)	0024:22:27.000		410	101.217	76.0105	3:13:00	88.1145	546.109	30.6523	1.5895	0.0155012	0.000992079	28.6771	747.345
2019-08-06 20:42:00	2019-08-06 20:42:00	2019-08-06 20:43:00	2019-08-06 20:43:00	(Eastern Standard Time)	0024:23:27.000		951	102.382	77.111	3:14:00	89.3285	540.73	30.6102	1.58963	0.0155012	0.000992079	28.8181	747.345
2019-08-06 20:43:00	2019-08-06 20:43:00	2019-08-06 20:44:00	2019-08-06 20:44:00	(Eastern Standard Time)	0024:24:27.000		492	104.088	78.2267	3:15:00	90.7082	540.595	30.533	1.58949	0.0155012	0.000992079	28.8388	747.349
2019-08-06 20:44:00	2019-08-06 20:44:00	2019-08-06 20:45:00	2019-08-06 20:45:00	(Eastern Standard Time)	0024:25:27.000		35	104.805	77.8348	3:16:00	90.6725	541.26	30.435	1.58926	0.0155012	0.000992079	29.0179	747.378
2019-08-06 20:45:00	2019-08-06 20:45:00	2019-08-06 20:46:00	2019-08-06 20:46:00	(Eastern Standard Time)	0024:26:27.000		575	103.96	77.8814	3:17:00	90.4398	540.378	30.3451	1.58934	0.0155012	0.000992079	28.9827	747.407
2019-08-06 20:46:00	2019-08-06 20:46:00	2019-08-06 20:47:00	2019-08-06 20:47:00	(Eastern Standard Time)	0024:27:27.000		112	103.441	77.4865	3:18:00	90.0539	536.268	30.2472	1.58923	0.0155012	0.000992079	29.1644	747.422
2019-08-06 20:47:00	2019-08-06 20:47:00	2019-08-06 20:48:00	2019-08-06 20:48:00	(Eastern Standard Time)	0024:28:27.000		651	102.762	76.4477	3:19:00	88.9907	538.462	30.149	1.58925	0.0155012	0.000992079	29.0771	747.438
2019-08-06 20:48:00	2019-08-06 20:48:00	2019-08-06 20:49:00	2019-08-06 20:49:00	(Eastern Standard Time)	0024:29:27.000		189	102.608	77.1154	3:20:00	89.3635	537.43	30.1124	1.58927	0.0155012	0.000992079	29.1033	747.453
2019-08-06 20:49:00	2019-08-06 20:49:00	2019-08-06 20:50:00	2019-08-06 20:50:00	(Eastern Standard Time)	0024:30:27.000		723	101.804	76.2954	3:21:00	88.5321	534.178	30.0693	1.58933	0.0155012	0.000992079	29.1283	747.459
2019-08-06 20:50:00	2019-08-06 20:50:00	2019-08-06 20:51:00	2019-08-06 20:51:00	(Eastern Standard Time)	0024:31:27.000		258	101.707	75.9434	3:22:00	88.2718	533.875	30.0363	1.58924	0.0155012	0.000992079	28.9949	747.459
2019-08-06 20:51:00	2019-08-06 20:51:00	2019-08-06 20:52:00	2019-08-06 20:52:00	(Eastern Standard Time)	0024:32:27.000		793	103.627	78.4823	3:23:00	90.5907	534.466	30.0198	1.58927	0.0155012	0.000992079	28.9754	747.486
2019-08-06 20:52:00	2019-08-06 20:52:00	2019-08-06 20:53:00	2019-08-06 20:53:00	(Eastern Standard Time)	0024:33:27.000		324	101.729	76.6174	3:24:00	88.7478	529.859	29.9704	1.58922	0.0155012	0.000992079	28.9414	747.531
2019-08-06 20:53:00	2019-08-06 20:53:00	2019-08-06 20:54:00	2019-08-06 20:54:00	(Eastern Standard Time)	0024:34:27.000		853	102.295	76.2564	3:25:00	88.7184	529.371	29.9084	1.58931	0.0155012	0.000992079	29.0043	747.588
2019-08-06 20:54:00	2019-08-06 20:54:00	2019-08-06 20:55:00	2019-08-06 20:55:00	(Eastern Standard Time)	0024:35:27.000		381	102.226	76.1805	3:26:00	88.62	526.719	29.866	1.58915	0.0155012	0.000992079	28.974	747.596
2019-08-06 20:55:00	2019-08-06 20:55:00	2019-08-06 20:56:00	2019-08-06 20:56:00	(Eastern Standard Time)	0024:36:27.000		904	100.86	75.0465	3:27:00	87.3355	526.157	29.8279	1.58911	0.0155012	0.000992079	28.9738	747.595
2019-08-06 20:56:00	2019-08-06 20:56:00	2019-08-06 20:57:00	2019-08-06 20:57:00	(Eastern Standard Time)	0024:37:27.000		431	100.819	75.594	3:28:00	87.729	525.58	29.7964	1.58911	0.0155012	0.000992079	29.0182	747.608
2019-08-06 20:57:00	2019-08-06 20:57:00	2019-08-06 20:58:00	2019-08-06 20:58:00	(Eastern Standard Time)	0024:38:27.000		956	99.9398	75.2556	3:29:00	87.0664	525.018	29.7575	1.58918	0.0155012	0.000992079	29.0284	747.598
2019-08-06 20:58:00	2019-08-06 20:58:00	2019-08-06 20:59:00	2019-08-06 20:59:00	(Eastern Standard Time)	0024:39:27.000		479	100.465	75.5308	3:30:00	87.5419	522.157	29.732	1.58914	0.0155012	0.000992079	29.0343	747.596
2019-08-06 20:59:00	2019-08-06 20:59:00	2019-08-06 21:00:00	2019-08-06 21:00:00	(Eastern Standard Time)	0024:40:27.000		998	101.27	76.3012	3:31:00	88.3438	522.115	29.6946	1.58913	0.0155012	0.000992079	29.0228	747.613
2019-08-06 21:00:00	2019-08-06 21:00:00	2019-08-06 21:01:00	2019-08-06 21:01:00	(Eastern Standard Time)	0024:41:27.000		524	102.798	77.4105	3:32:00	89.5333	524.266	29.6541	1.58913	0.0155012	0.000992079	29.0202	747.625
2019-08-06 21:01:00	2019-08-06 21:01:00	2019-08-06 21:02:00	2019-08-06 21:02:00	(Eastern Standard Time)	0024:42:27.000		43	102.209	77.0149	3:33:00	89.1064	518.259	29.6126	1.58925	0.0155012	0.000992079	28.9641	747.64
2019-08-06 21:02:00	2019-08-06 21:02:00	2019-08-06 21:03:00	2019-08-06 21:03:00	(Eastern Standard Time)	0024:43:27.000		561	101.346	76.4326	3:34:00	88.4155	517.862	29.5864	1.58918	0.0155012	0.000992079	29.0421	747.643
2019-08-06 21:03:00	2019-08-06 21:03:00	2019-08-06 21:04:00	2019-08-06 21:04:00	(Eastern Standard Time)	0024:44:27.000		83	101.735	76.1495	3:35:00	88.2307	521.539	29.5581	1.58918	0.0155012	0.000992079	29.1123	747.656
2019-08-06 21:04:00	2019-08-06 21:04:00	2019-08-06 21:05:00	2019-08-06 21:05:00	(Eastern Standard Time)	0024:45:27.000		603	100.992	75.2668	3:36:00	87.3038	519.948	29.5109	1.58923	0.0155012	0.000992079	29.1363	747.67
2019-08-06 21:05:00	2019-08-06 21:05:00	2019-08-06 21:06:00	2019-08-06 21:06:00	(Eastern Standard Time)	0024:46:27.000		121	102.98	76.7511	3:37:00	89.08	517.293	29.4785	1.58919	0.0155012	0.000992079	29.1337	747.691
2019-08-06 21:06:00	2019-08-06 21:06:00	2019-08-06 21:07:00	2019-08-06 21:07:00	(Eastern Standard Time)	0024:47:27.000		637	102.69	76.6914	3:38:00	88.9751	516.017	29.4178	1.58929	0.0155012	0.000992079	29.1012	747.704
2019-08-06 21:07:00	2019-08-06 21:07:00	2019-08-06 21:08:00	2019-08-06 21:08:00	(Eastern Standard Time)	0024:48:27.000		149	100.289	75.2785	3:39:00	87.3325	510.779	29.3791	1.58918	0.0155012	0.000992079	29.1726	747.704
2019-08-06 21:08:00	2019-08-06 21:08:00	2019-08-06 21:09:00	2019-08-06 21:09:00	(Eastern Standard Time)	0024:49:27.000		658	97.4621	73.5132	3:40:00	85.1126	509.255	29.3423	1.58928	0.0155012	0.0176259	29.2682	747.716
2019-08-06 21:09:00	2019-08-06 21:09:00	2019-08-06 21:10:00	2019-08-06 21:10:00	(Eastern Standard Time)	0024:50:27.000		176	104.067	76.2685	3:41:00	89.0437	516.518	29.3123	1.58914	0.0155012	0.0343259	29.3524	747.729
2019-08-06 21:10:00	2019-08-06 21:10:00	2019-08-06 21:11:00	2019-08-06 21:11:00	(Eastern Standard Time)	0024:51:27.000		688	104.093	77.1587	3:42:00	89.7845	512.239	29.2574	1.58915	0.0155012	0.000992079	29.1933	747.749
2019-08-06 21:11:00	2019-08-06 21:11:00	2019-08-06 21:12:00	2019-08-06 21:12:00	(Eastern Standard Time)	0024:52:27.000		197	102.661	77.2244	3:43:00	89.4007	507.915	29.2259	1.58908	0.0155012	0.0176094	29.1896	747.736
2019-08-06 21:12:00	2019-08-06 21:12:00	2019-08-06 21:13:00	2019-08-06 21:13:00	(Eastern Standard Time)	0024:53:27.000		704	101.333	76.3516	3:44:00	88.3703	507.085	29.2241	1.58906	0.0155012	0.000992079	29.1659	747.761
2019-08-06 21:13:00	2019-08-06 21:13:00	2019-08-06 21:14:00	2019-08-06 21:14:00	(Eastern Standard Time)	0024:54:27.000		210	101.204	76.2416	3:45:00	88.2183	505.168	29.2277	1.58907	0.0155012	0.000992079	29.1963	747.762
2019-08-06 21:14:00	2019-08-06 21:14:00	2019-08-06 21:15:00	2019-08-06 21:15:00	(Eastern Standard Time)	0024:55:27.000		713	99.9923	75.8027	3:46:00	87.5713	502.698	29.2294	1.58915	0.0155012	0.000992079	29.233	747.753
2019-08-06 21:15:00	2019-08-06 21:15:00	2019-08-06 21:16:00	2019-08-06 21:16:00	(Eastern Standard Time)	0024:56:27.000		216	100.714	76.5211	3:47:00	88.264	502.318	29.2204	1.589	0.0155012	0.000992079	29.18	747.74
2019-08-06 21:16:00	2019-08-06 21:16:00	2019-08-06 21:17:00	2019-08-06 21:17:00	(Eastern Standard Time)	0024:57:27.000		716	100.104	76.198	3:48:00	87.8207	499.6	29.2072	1.58904	0.0155012	0.000992079	29.1812	747.731
2019-08-06 21:17:00	2019-08-06 21:17:00	2019-08-06 21:18:00	2019-08-06 21:18:00	(Eastern Standard Time)	0024:58:27.000		214	98.1935	74.196	3:49:00	85.8643	497.597	29.1879	1.58902	0.0155012	0.000992079	29.1895	747.725
2019-08-06 21:18:00	2019-08-06 21:18:00	2019-08-06 21:19:00	2019-08-06 21:19:00	(Eastern Standard Time)	0024:59:27.000		711	100.462	76.0281	3:50:00	87.8809	496.537	29.1676	1.58877	0.0155012	0.000992079	29.2033	747.725
2019-08-06 21:19:00	2019-08-06 21:19:00	2019-08-06 21:20:00	2019-08-06 21:20:00	(Eastern Standard Time)	0025:00:27.000		205	98.5783	74.7882	3:51:00	86.3885	493	29.1325	1.58881	0.0155012	0.000992079	29.1907	747.716
2019-08-06 21:20:00	2019-08-06 21:20:00	2019-08-06 21:21:00	2019-08-06 21:21:00	(Eastern Standard Time)	0025:01:27.000		697	98.7034	74.7718	3:52:00	86.4268	492.361	29.1086	1.58899	0.0155012	0.000992079	29.1713	747.723
2019-08-06 21:21:00	2019-08-06 21:21:00	2019-08-06 21:22:00	2019-08-06 21:22:00	(Eastern Standard Time)	0025:02:27.000		188	98.6582	74.8764	3:53:00	86.4448	490.016	29.0794	1.58895	0.0155012	0.000992079	29.1628	747.724
2019-08-06 21:22:00	2019-08-06 21:22:00	2019-08-06 21:23:00	2019-08-06 21:23:00	(Eastern Standard Time)	0025:03:27.000		678	97.5786	73.6285	3:54:00	85.1969	490.409	29.0436	1.58897	0.0155012	0.000992079	29.1757	747.724
2019-08-06 21:23:00	2019-08-06 21:23:00	2019-08-06 21:24:00	2019-08-06 21:24:00	(Eastern Standard Time)	0025:04:27.000		166	97.5162	73.4698	3:55:00	85.1555	486.174	29.0236	1.58897	0.0155012	0.000992079	29.183	747.731
2019-08-06 21:24:00	2019-08-06 21:24:00	2019-08-06 21:25:00	2019-08-06 21:25:00	(Eastern Standard Time)	0025:05:27.000		651	97.1936	73.6937	3:56:00	85.1338	485.129	28.9938	1.589	0.0155012	0.000992079	29.1641	747.722
2019-08-06 21:25:00	2019-08-06 21:25:00	2019-08-06 21:26:00	2019-08-06 21:26:00	(Eastern Standard Time)	0025:06:27.000		135	97.2474	73.6336	3:57:00	85.1016	483.032	28.9728	1.58895	0.0155012	0.000992079	29.18	747.726
2019-08-06 21:26:00	2019-08-06 21:26:00	2019-08-06 21:27:00	2019-08-06 21:27:00	(Eastern Standard Time)	0025:07:27.000		617	98.7085	74.9509	3:58:00	86.4123	481.807	28.9543	1.58903	0.0155012	0.000992079	29.0593	747.727
2019-08-06 21:27:00	2019-08-06 21:27:00	2019-08-06 21:28:00	2019-08-06 21:28:00	(Eastern Standard Time)	0025:08:27.000		98	98.4766	74.9497	3:59:00	86.3688	480.882	28.9527	1.58905	0.0155012	0.000992079	29.0927	747.723
2019-08-06 21:28:00	2019-08-06 21:28:00	2019-08-06 21:29:00	2019-08-06 21:29:00	(Eastern Standard Time)	0025:09:27.000		578	97.5957	74.1069	4:00:00	85.544	479.329	28.9206	1.58906	0.0155012	0.000992079	29.099	747.72
2019-08-06 21:29:00	2019-08-06 21:29:00	2019-08-06 21:30:00	2019-08-06 21:30:00	(Eastern Standard Time)	0025:10:27.000		57	98.4864	74.8743	4:01:00	86.2753	478.447	28.909	1.58909	0.0155012	0.000992079	29.0915	747.714
2019-08-06 21:30:00	2019-08-06 21:30:00	2019-08-06 21:31:00	2019-08-06 21:31:00	(Eastern Standard Time)	0025:11:27.000		535	97.4068	73.7787	4:02:00	85.252	477.268	28.8806	1.58909	0.0155012	0.000992079	29.1055	747.715
2019-08-06 21:31:00	2019-08-06 21:31:00	2019-08-06 21:32:00	2019-08-06 21:32:00	(Eastern Standard Time)	0025:12:27.000		12	98.0882	74.6679	4:03:00	85.9757	476.922	28.8486	1.58916	0.0155012	0.000992079	29.1149	747.707
2019-08-06 21:32:00	2019-08-06 21:32:00	2019-08-06 21:33:00	2019-08-06 21:33:00	(Eastern Standard Time)	0025:13:27.000		486	96.8452	73.2637	4:04:00	84.7049	474.047	28.8241	1.58893	0.0155012	0.000992079	29.1571	747.707
2019-08-06 21:33:00	2019-08-06 21:33:00	2019-08-06 21:34:00	2019-08-06 21:34:00	(Eastern Standard Time)	0025:14:27.000		957	95.1073	72.2505	4:05:00	83.397	471.031	28.7878	1.58893	0.0155012	0.000992079	29.1162	747.714
2019-08-06 21:34:00	2019-08-06 21:34:00	2019-08-06 21:35:00	2019-08-06 21:35:00	(Eastern Standard Time)	0025:15:27.000		429	95.6218	72.8238	4:06:00	83.9538	470.733	28.7612	1.58891	0.0155012	0.000992079	29.1194	747.715
2019-08-06 21:35:00	2019-08-06 21:35:00	2019-08-06 21:36:00	2019-08-06 21:36:00	(Eastern Standard Time)	0025:16:27.000		900	96.6981	73.2866	4:07:00	84.6021	471.236	28.7358	1.58877	0.0155012	0.000992079	29.1743	747.717
2019-08-06 21:36:00	2019-08-06 21:36:00	2019-08-06 21:37:00	2019-08-06 21:37:00	(Eastern Standard Time)	0025:17:27.000		369	96.1347	72.7498	4:08:00	84.1757	467.486	28.7131	1.58874	0.0155012	0.000992079	29.1783	747.71
2019-08-06 21:37:00	2019-08-06 21:37:00	2019-08-06 21:38:00	2019-08-06 21:38:00	(Eastern Standard Time)	0025:18:27.000		837	96.2478	72.6999	4:09:00	84.1051	467.891	28.693	1.58873	0.0155012	0.000992079	29.195	747.709
2019-08-06 21:38:00	2019-08-06 21:38:00	2019-08-06 21:39:00	2019-08-06 21:39:00	(Eastern Standard Time)	0025:19:27.000		303	95.5716	72.6048	4:10:00	83.8581	464.737	28.6577	1.58866	0.0155012	0.000992079	29.166	747.705
2019-08-06 21:39:00	2019-08-06 21:39:00	2019-08-06 21:40:00	2019-08-06 21:40:00	(Eastern Standard Time)	0025:20:27.000		767	96.657	73.1463	4:11:00	84.5555	464.372	28.6325	1.5886	0.0155012	0.000992079	29.1385	747.696
2019-08-06 21:40:00	2019-08-06 21:40:00	2019-08-06 21:41:00	2019-08-06 21:41:00	(Eastern Standard Time)	0025:21:27.000		233	96.7877	73.2609	4:12:00	84.6328	465.465	28.6191	1.58861	0.0155012	0.000992079	29.1192	747.688
2019-08-06 21:41:00	2019-08-06 21:41:00	2019-08-06 21:42:00	2019-08-06 21:42:00	(Eastern Standard Time)	0025:22:27.000		696	96.1473	72.8334	4:13:00	84.1614	463.015	28.6069	1.58883	0.0155012	0.000992079	29.1334	747.701
2019-08-06 21:42:00	2019-08-06 21:42:00	2019-08-06 21:43:00	2019-08-06 21:43:00	(Eastern Standard Time)	0025:23:27.000		150	97.7023	74.0289	4:14:00	85.4846	462.875	28.6068	1.58868	0.0155012	0.000992079	28.558	747.726
2019-08-06 21:43:00	2019-08-06 21:43:00	2019-08-06 21:44:00	2019-08-06 21:44:00	(Eastern Standard Time)	0025:24:27.000		609	95.7506	72.8617	4:15:00	84.0471	459.276	28.6035	1.58866	0.0155012	0.000992079	29.0786	747.726
2019-08-06 21:44:00	2019-08-06 21:44:00	2019-08-06 21:45:00	2019-08-06 21:45:00	(Eastern Standard Time)	0025:25:27.000		69	95.6121	72.242	4:16:00	83.5739	459.184	28.5768	1.58864	0.0155012	0.000992079	29.1176	747.741
2019-08-06 21:45:00	2019-08-06 21:45:00	2019-08-06 21:46:00	2019-08-06 21:46:00	(Eastern Standard Time)	0025:26:27.000		529	96.5899	73.602	4:17:00	84.7982	459.939	28.5588	1.58858	0.0155012	0.000992079	29.1256	747.747
2019-08-06 21:46:00	2019-08-06 21:46:00	2019-08-06 21:47:00	2019-08-06 21:47:00	(Eastern Standard Time)	0025:27:27.000		986	95.8859	72.6251	4:18:00	83.8979	457.412	28.5435	1.5887	0.0155012	0.000992079	29.1457	747.761
2019-08-06 21:47:00	2019-08-06 21:47:00	2019-08-06 21:48:00	2019-08-06 21:48:00	(Eastern Standard Time)	0025:28:27.000		444	94.3709	71.2444	4:19:00	82.4946	457.229	28.5115	1.58873	0.0155012	0.000992079	29.1291	747.767
2019-08-06 21:48:00	2019-08-06 21:48:00	2019-08-06 21:49:00	2019-08-06 21:49:00	(Eastern Standard Time)	0025:29:27.000		904	96.6273	73.5148	4:20:00	84.6894	459.571	28.4943	1.58878	0.0155012	0.000992079	29.3399	747.789
2019-08-06 21:49:00	2019-08-06 21:49:00	2019-08-06 21:50:00	2019-08-06 21:50:00	(Eastern Standard Time)	0025:30:27.000		360	100.125	74.972	4:21:00	86.9458	454.682	28.4671	1.5887	0.0155012	0.000992079	29.0641	747.795
2019-08-06 21:50:00	2019-08-06 21:50:00	2019-08-06 21:51:00	2019-08-06 21:51:00	(Eastern Standard Time)	0025:31:27.000		813	99.6754	75.1198	4:22:00	86.9486	453.62	28.4508	1.58885	0.0155012	0.000992079	29.0314	747.795
2019-08-06 21:51:00	2019-08-06 21:51:00	2019-08-06 21:52:00	2019-08-06 21:52:00	(Eastern Standard Time)	0025:32:27.000		266	97.9176	73.7607	4:23:00	85.4543	451.804	28.4382	1.58878	0.0155012	0.000992079	29.0414	747.795
2019-08-06 21:52:00	2019-08-06 21:52:00	2019-08-06 21:53:00	2019-08-06 21:53:00	(Eastern Standard Time)	0025:33:27.000		720	97.3808	73.6924	4:24:00	85.1138	453.909	28.4248	1.58879	0.0155012	0.000992079	29.1375	747.795
2019-08-06 21:53:00	2019-08-06 21:53:00	2019-08-06 21:54:00	2019-08-06 21:54:00	(Eastern Standard Time)	0025:34:27.000		173	97.9923	73.8882	4:25:00	85.5315	452.332	28.4052	1.58887	0.0155012	0.000992079	29.0512	747.795
2019-08-06 21:54:00	2019-08-06 21:54:00	2019-08-06 21:55:00	2019-08-06 21:55:00	(Eastern Standard Time)	0025:35:27.000		626	97.8617	74.0059	4:26:00	85.5028	452.774	28.3936	1.58881	0.0155012	0.000992079	29.1143	747.795
2019-08-06 21:55:00	2019-08-06 21:55:00	2019-08-06 21:56:00	2019-08-06 21:56:00	(Eastern Standard Time)	0025:36:27.000		74	96.6362	72.8331	4:27:00	84.386	447.268	28.3626	1.58881	0.0155012	0.000992079	29.0814	747.795
2019-08-06 21:56:00	2019-08-06 21:56:00	2019-08-06 21:57:00	2019-08-06 21:57:00	(Eastern Standard Time)	0025:37:27.000		521	94.9315	72.0394	4:28:00	83.2216	447.298	28.3423	1.58877	0.0155012	0.000992079	29.0703	747.795
2019-08-06 21:57:00	2019-08-06 21:57:00	2019-08-06 21:58:00	2019-08-06 21:58:00	(Eastern Standard Time)	0025:38:27.000		967	95.8275	72.3947	4:29:00	83.7716	445.302	28.3238	1.58881	0.0155012	0.000992079	29.1253	747.791
2019-08-06 21:58:00	2019-08-06 21:58:00	2019-08-06 21:59:00	2019-08-06 21:59:00	(Eastern Standard Time)	0025:39:27.000		415	97.2903	73.536	4:30:00	85.012	446.851	28.3027	1.58886	0.0155012	0.000992079	29.178	747.793
2019-08-06 21:59:00	2019-08-06 21:59:00	2019-08-06 22:00:00	2019-08-06 22:00:00	(Eastern Standard Time)	0025:40:27.000		861	97.7173	74.2474	4:31:00	85.641	446	28.2887	1.58879	0.0155012	0.000992079	28.9816	747.825
2019-08-06 22:00:00	2019-08-06 22:00:00	2019-08-06 22:01:00	2019-08-06 22:01:00	(Eastern Standard Time)	0025:41:27.000		304	95.2664	71.709	4:32:00	83.2008	441.735	28.2853	1.58865	0.0155012	0.000992079	29.0136	747.795
2019-08-06 22:01:00	2019-08-06 22:01:00	2019-08-06 22:02:00	2019-08-06 22:02:00	(Eastern Standard Time)	0025:42:27.000		744	95.2958	72.5085	4:33:00	83.65	441.117	28.2829	1.58879	0.0155012	0.000992079	29.0215	747.803
2019-08-06 22:02:00	2019-08-06 22:02:00	2019-08-06 22:03:00	2019-08-06 22:03:00	(Eastern Standard Time)	0025:43:27.000		187	95.7465	72.7659	4:34:00	83.9765	441.529	28.2729	1.58873	0.0155012	0.000992079	28.9244	747.773
2019-08-06 22:03:00	2019-08-06 22:03:00	2019-08-06 22:04:00	2019-08-06 22:04:00	(Eastern Standard Time)	0025:44:27.000		626	95.5597	72.6583	4:35:00	83.857	439.22	28.2518	1.58863	0.0155012	0.000992079	28.962	747.783
2019-08-06 22:04:00	2019-08-06 22:04:00	2019-08-06 22:05:00	2019-08-06 22:05:00	(Eastern Standard Time)	0025:45:27.000		66	93.5292	71.2352	4:36:00	82.1161	438.737	28.2312	1.58845	0.0155012	0.000992079	29.0134	747.792
2019-08-06 22:05:00	2019-08-06 22:05:00	2019-08-06 22:06:00	2019-08-06 22:06:00	(Eastern Standard Time)	0025:46:27.000		503	94.3775	71.2547	4:37:00	82.5621	436.578	28.2148	1.58852	0.0155012	0.000992079	29.0113	747.778
2019-08-06 22:06:00	2019-08-06 22:06:00	2019-08-06 22:07:00	2019-08-06 22:07:00	(Eastern Standard Time)	0025:47:27.000		938	93.7442	71.2119	4:38:00	82.2539	435.726	28.2086	1.58852	0.0155012	0.000992079	29.0555	747.81
2019-08-06 22:07:00	2019-08-06 22:07:00	2019-08-06 22:08:00	2019-08-06 22:08:00	(Eastern Standard Time)	0025:48:27.000		376	95.2762	71.6207	4:39:00	83.1165	436.68	28.1994	1.58836	0.0155012	0.000992079	29.0292	747.765
2019-08-06 22:08:00	2019-08-06 22:08:00	2019-08-06 22:09:00	2019-08-06 22:09:00	(Eastern Standard Time)	0025:49:27.000		822	100.933	76.0082	4:40:00	87.9126	446.327	28.1823	1.58843	0.0155012	0.0176094	29.536	747.757
2019-08-06 22:09:00	2019-08-06 22:09:00	2019-08-06 22:10:00	2019-08-06 22:10:00	(Eastern Standard Time)	0025:50:27.000		275	105.998	76.9644	4:41:00	90.2644	451.578	28.175	1.58846	0.0155012	0.000992079	29.5189	747.755
2019-08-06 22:10:00	2019-08-06 22:10:00	2019-08-06 22:11:00	2019-08-06 22:11:00	(Eastern Standard Time)	0025:51:27.000		719	102.892	74.8202	4:42:00	87.9302	444.519	28.201	1.58852	0.0155012	0.000992079	29.5655	747.735
2019-08-06 22:11:00	2019-08-06 22:11:00	2019-08-06 22:12:00	2019-08-06 22:12:00	(Eastern Standard Time)	0025:52:27.000		162	97.788	71.8691	4:43:00	84.0927	441.162	28.1963	1.58843	0.0155012	0.000992079	29.7503	747.74
2019-08-06 22:12:00	2019-08-06 22:12:00	2019-08-06 22:13:00	2019-08-06 22:13:00	(Eastern Standard Time)	0025:53:27.000		603	98.6472	73.3923	4:44:00	85.5066	441.338	28.1772	1.58835	0.0155012	0.000992079	29.8273	747.748
2019-08-06 22:13:00	2019-08-06 22:13:00	2019-08-06 22:14:00	2019-08-06 22:14:00	(Eastern Standard Time)	0025:54:27.000		40	93.3618	70.3141	4:45:00	81.4674	435.651	28.1739	1.58841	0.0155012	0.000992079	29.9837	747.728
2019-08-06 22:14:00	2019-08-06 22:14:00	2019-08-06 22:15:00	2019-08-06 22:15:00	(Eastern Standard Time)	0025:55:27.000		476	95.583	72.4277	4:46:00	83.6855	436.305	28.1646	1.58838	0.0155012	0.000992079	29.7586	747.708
2019-08-06 22:15:00	2019-08-06 22:15:00	2019-08-06 22:16:00	2019-08-06 22:16:00	(Eastern Standard Time)	0025:56:27.000		912	95.764	72.3533	4:47:00	83.7049	436.335	28.1628	1.58847	0.0155012	0.000992079	29.8315	747.715
2019-08-06 22:16:00	2019-08-06 22:16:00	2019-08-06 22:17:00	2019-08-06 22:17:00	(Eastern Standard Time)	0025:57:27.000		348	95.4682	71.9183	4:48:00	83.266	434.594	28.1205	1.58837	0.0155012	0.000992079	29.7229	747.687
2019-08-06 22:17:00	2019-08-06 22:17:00	2019-08-06 22:18:00	2019-08-06 22:18:00	(Eastern Standard Time)	0025:58:27.000		781	94.1985	71.225	4:49:00	82.3569	433	28.0729	1.58844	0.0155012	0.000992079	29.4576	747.66
2019-08-06 22:18:00	2019-08-06 22:18:00	2019-08-06 22:19:00	2019-08-06 22:19:00	(Eastern Standard Time)	0025:59:27.000		211	95.0434	71.3776	4:50:00	82.8486	429.716	28.0293	1.58843	0.0155012	0.000992079	29.2357	747.645
2019-08-06 22:19:00	2019-08-06 22:19:00	2019-08-06 22:20:00	2019-08-06 22:20:00	(Eastern Standard Time)	0026:00:27.000		638	95.0369	71.2105	4:51:00	82.8294	426.431	28.0403	1.58843	0.0155012	0.000992079	29.4971	747.642
2019-08-06 22:20:00	2019-08-06 22:20:00	2019-08-06 22:21:00	2019-08-06 22:21:00	(Eastern Standard Time)	0026:01:27.000		64	94.7051	71.5105	4:52:00	82.8143	425.411	28.0173	1.58846	0.0155012	0.000992079	29.6882	747.615
2019-08-06 22:21:00	2019-08-06 22:21:00	2019-08-06 22:22:00	2019-08-06 22:22:00	(Eastern Standard Time)	0026:02:27.000		488	91.3607	68.6729	4:53:00	79.6884	423.435	28.0066	1.58847	0.0155012	0.000992079	29.7324	747.624
2019-08-06 22:22:00	2019-08-06 22:22:00	2019-08-06 22:23:00	2019-08-06 22:23:00	(Eastern Standard Time)	0026:03:27.000		848	89.9703	67.9386	4:54:00	78.6339	422.899	28.004	1.5885	0.0155012	0.0676598	28.0814	747.641
2019-08-06 22:23:00	2019-08-06 22:23:00	2019-08-06 22:24:00	2019-08-06 22:24:00	(Eastern Standard Time)	0026:04:27.000		136	113.256	83.5007	4:55:00	97.2576	443.015	27.946	1.58846	0.0155012	0.117462	26.1735	747.629
2019-08-06 22:24:00	2019-08-06 22:24:00	2019-08-06 22:25:00	2019-08-06 22:25:00	(Eastern Standard Time)	0026:05:27.000		582	114.179	84.1767	4:56:00	98.1443	446.342	27.845	1.58838	0.0155012	0.000992079	30.2423	747.62
2019-08-06 22:25:00	2019-08-06 22:25:00	2019-08-06 22:26:00	2019-08-06 22:26:00	(Eastern Standard Time)	0026:06:27.000		27	111.936	79.8096	4:57:00	94.5933	443.793	27.8122	1.58847	0.0155012	0.000992079	30.4689	747.603
2019-08-06 22:26:00	2019-08-06 22:26:00	2019-08-06 22:27:00	2019-08-06 22:27:00	(Eastern Standard Time)	0026:07:27.000		466	109.671	78.5094	4:58:00	92.7269	439.044	27.7798	1.58826	0.0155012	0.017659	30.2385	747.598
2019-08-06 22:27:00	2019-08-06 22:27:00	2019-08-06 22:28:00	2019-08-06 22:28:00	(Eastern Standard Time)	0026:08:27.000		900	104.718	75.0819	4:59:00	88.9805	434.072	27.7666	1.58836	0.0155012	0.000992079	29.8915	747.61
2019-08-06 22:28:00	2019-08-06 22:28:00	2019-08-06 22:29:00	2019-08-06 22:29:00	(Eastern Standard Time)	0026:09:27.000		332	99.6544	73.0289	5:00:00	85.8015	430.899	27.7609	1.58864	0.0155012	0.000992079	29.8873	747.628
2019-08-06 22:29:00	2019-08-06 22:29:00	2019-08-06 22:30:00	2019-08-06 22:30:00	(Eastern Standard Time)	0026:10:27.000		760	98.2985	72.7733	5:01:00	85.1113	427.544	27.7582	1.58839	0.0155012	0.000992079	29.6396	747.64
2019-08-06 22:30:00	2019-08-06 22:30:00	2019-08-06 22:31:00	2019-08-06 22:31:00	(Eastern Standard Time)	0026:11:27.000		187	97.0346	72.1361	5:02:00	84.1936	426.654	27.7594	1.58832	0.0155012	0.000992079	29.4714	747.641
2019-08-06 22:31:00	2019-08-06 22:31:00	2019-08-06 22:32:00	2019-08-06 22:32:00	(Eastern Standard Time)	0026:12:27.000		611	96.5876	71.7271	5:03:00	83.8597	423.294	27.7587	1.58848	0.0155012	0.000992079	29.4447	747.645
2019-08-06 22:32:00	2019-08-06 22:32:00	2019-08-06 22:33:00	2019-08-06 22:33:00	(Eastern Standard Time)	0026:13:27.000		34	96.2492	72.1476	5:04:00	83.9839	422.493	27.7599	1.58836	0.0155012	0.000992079	29.429	747.647
2019-08-06 22:33:00	2019-08-06 22:33:00	2019-08-06 22:34:00	2019-08-06 22:34:00	(Eastern Standard Time)	0026:14:27.000		456	96.85	71.9871	5:05:00	84.0423	421.958	27.7431	1.58823	0.0155012	0.000992079	28.9254	747.642
2019-08-06 22:34:00	2019-08-06 22:34:00	2019-08-06 22:35:00	2019-08-06 22:35:00	(Eastern Standard Time)	0026:15:27.000		874	94.7813	71.166	5:06:00	82.7352	417.68	27.7327	1.58824	0.0155012	0.000992079	28.9728	747.64
2019-08-06 22:35:00	2019-08-06 22:35:00	2019-08-06 22:36:00	2019-08-06 22:36:00	(Eastern Standard Time)	0026:16:27.000		293	96.5955	72.8487	5:07:00	84.5116	418.056	27.745	1.58823	0.0155012	0.000992079	29.0276	747.64
2019-08-06 22:36:00	2019-08-06 22:36:00	2019-08-06 22:37:00	2019-08-06 22:37:00	(Eastern Standard Time)	0026:17:27.000		712	101.351	75.7278	5:08:00	88.2015	419.728	27.7289	1.58819	0.0155012	0.000992079	28.7543	747.64
2019-08-06 22:37:00	2019-08-06 22:37:00	2019-08-06 22:38:00	2019-08-06 22:38:00	(Eastern Standard Time)	0026:18:27.000		129	98.7039	72.8589	5:09:00	85.3786	415.654	27.7292	1.58824	0.0155012	0.000992079	28.8491	747.639
2019-08-06 22:38:00	2019-08-06 22:38:00	2019-08-06 22:39:00	2019-08-06 22:39:00	(Eastern Standard Time)	0026:19:27.000		547	102.275	75.1767	5:10:00	88.1973	417.694	27.7151	1.58806	0.0155012	0.000992079	29.1023	747.623
2019-08-06 22:39:00	2019-08-06 22:39:00	2019-08-06 22:40:00	2019-08-06 22:40:00	(Eastern Standard Time)	0026:20:27.000		963	101.241	74.989	5:11:00	87.729	415.917	27.7025	1.58827	0.0155012	0.000992079	29.0337	747.603
2019-08-06 22:40:00	2019-08-06 22:40:00	2019-08-06 22:41:00	2019-08-06 22:41:00	(Eastern Standard Time)	0026:21:27.000		377	98.3237	72.8583	5:12:00	85.3011	412.945	27.6933	1.58807	0.0155012	0.000992079	29.0071	747.598
2019-08-06 22:41:00	2019-08-06 22:41:00	2019-08-06 22:42:00	2019-08-06 22:42:00	(Eastern Standard Time)	0026:22:27.000		787	95.5576	71.5623	5:13:00	83.3851	410.205	27.6847	1.58822	0.0155012	0.000992079	29.0277	747.583
2019-08-06 22:42:00	2019-08-06 22:42:00	2019-08-06 22:43:00	2019-08-06 22:43:00	(Eastern Standard Time)	0026:23:27.000		201	99.8747	74.7191	5:14:00	87.0567	412.807	27.6694	1.58807	0.0155012	0.000992079	29.0254	747.587
2019-08-06 22:43:00	2019-08-06 22:43:00	2019-08-06 22:44:00	2019-08-06 22:44:00	(Eastern Standard Time)	0026:24:27.000		613	98.5417	73.7742	5:15:00	85.8996	412.633	27.6587	1.58793	0.0155012	0.000992079	28.9488	747.585
2019-08-06 22:44:00	2019-08-06 22:44:00	2019-08-06 22:45:00	2019-08-06 22:45:00	(Eastern Standard Time)	0026:25:27.000		22	95.1812	70.8765	5:16:00	82.8047	407.579	27.6568	1.588	0.0155012	0.000992079	28.9586	747.581
2019-08-06 22:45:00	2019-08-06 22:45:00	2019-08-06 22:46:00	2019-08-06 22:46:00	(Eastern Standard Time)	0026:26:27.000		428	97.9341	72.7073	5:17:00	85.118	406.393	27.6477	1.58815	0.0155012	0.000992079	28.851	747.589
2019-08-06 22:46:00	2019-08-06 22:46:00	2019-08-06 22:47:00	2019-08-06 22:47:00	(Eastern Standard Time)	0026:27:27.000		836	96.9886	72.1627	5:18:00	84.4213	407.647	27.6499	1.58808	0.0155012	0.000992079	28.9769	747.592
2019-08-06 22:47:00	2019-08-06 22:47:00	2019-08-06 22:48:00	2019-08-06 22:48:00	(Eastern Standard Time)	0026:28:27.000		246	98.0627	72.8292	5:19:00	85.1747	408.932	27.6468	1.58805	0.0155012	0.000992079	29.0381	747.593
2019-08-06 22:48:00	2019-08-06 22:48:00	2019-08-06 22:49:00	2019-08-06 22:49:00	(Eastern Standard Time)	0026:29:27.000		656	102.909	75.8474	5:20:00	89.0547	410.356	27.6341	1.58812	0.0155012	0.000992079	28.9817	747.591
2019-08-06 22:49:00	2019-08-06 22:49:00	2019-08-06 22:50:00	2019-08-06 22:50:00	(Eastern Standard Time)	0026:30:27.000		66	99.8983	73.3381	5:21:00	86.2787	408.523	27.6178	1.58802	0.0155012	0.000992079	28.9949	747.569
2019-08-06 22:50:00	2019-08-06 22:50:00	2019-08-06 22:51:00	2019-08-06 22:51:00	(Eastern Standard Time)	0026:31:27.000		474	98.6978	72.327	5:22:00	85.2214	407.891	27.601	1.58802	0.0155012	0.000992079	28.9437	747.556
2019-08-06 22:51:00	2019-08-06 22:51:00	2019-08-06 22:52:00	2019-08-06 22:52:00	(Eastern Standard Time)	0026:32:27.000		879	96.9858	71.9381	5:23:00	84.2686	405.378	27.5642	1.58809	0.0155012	0.000992079	28.8945	747.544
2019-08-06 22:52:00	2019-08-06 22:52:00	2019-08-06 22:53:00	2019-08-06 22:53:00	(Eastern Standard Time)	0026:33:27.000		284	97.8652	71.9847	5:24:00	84.7153	404.094	27.5549	1.58816	0.0155012	0.000992079	28.8609	747.516
2019-08-06 22:53:00	2019-08-06 22:53:00	2019-08-06 22:54:00	2019-08-06 22:54:00	(Eastern Standard Time)	0026:34:27.000		686	96.4273	71.3131	5:25:00	83.7068	402.322	27.5436	1.58814	0.0155012	0.000992079	28.8028	747.495
2019-08-06 22:54:00	2019-08-06 22:54:00	2019-08-06 22:55:00	2019-08-06 22:55:00	(Eastern Standard Time)	0026:35:27.000		88	96.2769	71.0345	5:26:00	83.5203	400.453	27.5242	1.58809	0.0155012	0.000992079	28.7564	747.485
2019-08-06 22:55:00	2019-08-06 22:55:00	2019-08-06 22:56:00	2019-08-06 22:56:00	(Eastern Standard Time)	0026:36:27.000		487	93.4718	69.1221	5:27:00	81.1548	399.413	27.5062	1.5882	0.0155012	0.000992079	28.7841	747.484
2019-08-06 22:56:00	2019-08-06 22:56:00	2019-08-06 22:57:00	2019-08-06 22:57:00	(Eastern Standard Time)	0026:37:27.000		887	93.4542	69.2036	5:28:00	81.1736	399.867	27.4996	1.58812	0.0155012	0.000992079	28.8237	747.47
2019-08-06 22:57:00	2019-08-06 22:57:00	2019-08-06 22:58:00	2019-08-06 22:58:00	(Eastern Standard Time)	0026:38:27.000		290	96.7796	70.7522	5:29:00	83.3963	401.558	27.4771	1.58813	0.0155012	0.000992079	28.8748	747.443
2019-08-06 22:58:00	2019-08-06 22:58:00	2019-08-06 22:59:00	2019-08-06 22:59:00	(Eastern Standard Time)	0026:39:27.000		691	96.4838	70.2752	5:30:00	83.079	401.844	27.4668	1.5882	0.0155012	0.000992079	28.8746	747.425
2019-08-06 22:59:00	2019-08-06 22:59:00	2019-08-06 23:00:00	2019-08-06 23:00:00	(Eastern Standard Time)	0026:40:27.000		92	95.968	69.2052	5:31:00	82.2449	399.521	27.4614	1.58826	0.0155012	0.000992079	28.9271	747.396
2019-08-06 23:00:00	2019-08-06 23:00:00	2019-08-06 23:01:00	2019-08-06 23:01:00	(Eastern Standard Time)	0026:41:27.000		493	96.3643	69.7385	5:32:00	82.7411	400.653	27.4448	1.58829	0.0155012	0.000992079	28.9923	747.374
2019-08-06 23:01:00	2019-08-06 23:01:00	2019-08-06 23:02:00	2019-08-06 23:02:00	(Eastern Standard Time)	0026:42:27.000		892	94.1135	68.622	5:33:00	81.1354	399.133	27.438	1.58823	0.0155012	0.000992079	28.9837	747.37
2019-08-06 23:02:00	2019-08-06 23:02:00	2019-08-06 23:03:00	2019-08-06 23:03:00	(Eastern Standard Time)	0026:43:27.000		291	95.113	69.8073	5:34:00	82.169	398.731	27.4253	1.58821	0.0155012	0.000992079	29.016	747.36
2019-08-06 23:03:00	2019-08-06 23:03:00	2019-08-06 23:04:00	2019-08-06 23:04:00	(Eastern Standard Time)	0026:44:27.000		692	98.0469	70.6202	5:35:00	83.8859	400.8	27.4291	1.58817	0.0155012	0.000992079	29.0614	747.356
2019-08-06 23:04:00	2019-08-06 23:04:00	2019-08-06 23:05:00	2019-08-06 23:05:00	(Eastern Standard Time)	0026:45:27.000		93	95.4787	68.7512	5:36:00	81.7009	399.973	27.4216	1.58825	0.0155012	0.000992079	29.0254	747.345
2019-08-06 23:05:00	2019-08-06 23:05:00	2019-08-06 23:06:00	2019-08-06 23:06:00	(Eastern Standard Time)	0026:46:27.000		493	95.1388	67.9617	5:37:00	80.9959	399.813	27.429	1.58828	0.0155012	0.000992079	29.4091	747.345
2019-08-06 23:06:00	2019-08-06 23:06:00	2019-08-06 23:07:00	2019-08-06 23:07:00	(Eastern Standard Time)	0026:47:27.000		894	95.7725	69.0406	5:38:00	81.9874	400.826	27.4421	1.58823	0.0155012	0.000992079	29.3913	747.345
2019-08-06 23:07:00	2019-08-06 23:07:00	2019-08-06 23:08:00	2019-08-06 23:08:00	(Eastern Standard Time)	0026:48:27.000		295	96.5623	70.09	5:39:00	82.9112	400.267	27.4213	1.58813	0.0155012	0.000992079	29.4156	747.345
2019-08-06 23:08:00	2019-08-06 23:08:00	2019-08-06 23:09:00	2019-08-06 23:09:00	(Eastern Standard Time)	0026:49:27.000		696	101.404	71.2758	5:40:00	85.4792	401.013	27.403	1.58819	0.0155012	0.000992079	29.2939	747.345
2019-08-06 23:09:00	2019-08-06 23:09:00	2019-08-06 23:10:00	2019-08-06 23:10:00	(Eastern Standard Time)	0026:50:27.000		93	95.6891	67.8735	5:41:00	81.3549	395.552	27.3941	1.58823	0.0155012	0.000992079	29.3092	747.347
2019-08-06 23:10:00	2019-08-06 23:10:00	2019-08-06 23:11:00	2019-08-06 23:11:00	(Eastern Standard Time)	0026:51:27.000		485	90.8979	64.6857	5:42:00	77.5158	392.222	27.3798	1.58823	0.0155012	0.000992079	29.3067	747.351
2019-08-06 23:11:00	2019-08-06 23:11:00	2019-08-06 23:12:00	2019-08-06 23:12:00	(Eastern Standard Time)	0026:52:27.000		878	89.541	65.3638	5:43:00	77.3408	392.712	27.367	1.58834	0.0155012	0.000992079	29.2666	747.359
2019-08-06 23:12:00	2019-08-06 23:12:00	2019-08-06 23:13:00	2019-08-06 23:13:00	(Eastern Standard Time)	0026:53:27.000		272	91.3897	67.2345	5:44:00	79.1612	393.656	27.3525	1.58825	0.0155012	0.000992079	29.2257	747.37
2019-08-06 23:13:00	2019-08-06 23:13:00	2019-08-06 23:14:00	2019-08-06 23:14:00	(Eastern Standard Time)	0026:54:27.000		669	94.0301	68.2898	5:45:00	80.8634	396.458	27.3259	1.58823	0.0155012	0.000992079	29.1761	747.371
2019-08-06 23:14:00	2019-08-06 23:14:00	2019-08-06 23:15:00	2019-08-06 23:15:00	(Eastern Standard Time)	0026:55:27.000		65	93.6353	67.6849	5:46:00	80.3384	394.947	27.2798	1.58812	0.0155012	0.000992079	28.9111	747.376
2019-08-06 23:15:00	2019-08-06 23:15:00	2019-08-06 23:16:00	2019-08-06 23:16:00	(Eastern Standard Time)	0026:56:27.000		458	93.0431	67.3512	5:47:00	79.9868	393.538	27.2665	1.58802	0.0155012	0.000992079	28.9221	747.371
2019-08-06 23:16:00	2019-08-06 23:16:00	2019-08-06 23:17:00	2019-08-06 23:17:00	(Eastern Standard Time)	0026:57:27.000		848	90.3713	65.6584	5:48:00	77.8958	389.714	27.2544	1.58808	0.0155012	0.000992079	28.9381	747.371
2019-08-06 23:17:00	2019-08-06 23:17:00	2019-08-06 23:18:00	2019-08-06 23:18:00	(Eastern Standard Time)	0026:58:27.000		237	88.152	64.2857	5:49:00	76.092	388.44	27.2434	1.58822	0.0155012	0.000992079	28.9358	747.38
2019-08-06 23:18:00	2019-08-06 23:18:00	2019-08-06 23:19:00	2019-08-06 23:19:00	(Eastern Standard Time)	0026:59:27.000		629	94.2395	68.121	5:50:00	80.8038	391.948	27.2287	1.58823	0.0155012	0.000992079	29.0571	747.397
2019-08-06 23:19:00	2019-08-06 23:19:00	2019-08-06 23:20:00	2019-08-06 23:20:00	(Eastern Standard Time)	0027:00:27.000		22	94.1253	67.7207	5:51:00	80.5245	391.465	27.2046	1.58798	0.0155012	0.000992079	28.9797	747.407
2019-08-06 23:20:00	2019-08-06 23:20:00	2019-08-06 23:21:00	2019-08-06 23:21:00	(Eastern Standard Time)	0027:01:27.000		413	92.7498	67.1418	5:52:00	79.6964	390.831	27.1838	1.58804	0.0155012	0.000992079	28.7797	747.406
2019-08-06 23:21:00	2019-08-06 23:21:00	2019-08-06 23:22:00	2019-08-06 23:22:00	(Eastern Standard Time)	0027:02:27.000		800	90.1315	65.4438	5:53:00	77.6286	387.827	27.1566	1.58787	0.0155012	0.000992079	28.6994	747.396
2019-08-06 23:22:00	2019-08-06 23:22:00	2019-08-06 23:23:00	2019-08-06 23:23:00	(Eastern Standard Time)	0027:03:27.000		186	89.4565	64.8912	5:54:00	76.976	384.949	27.1392	1.58784	0.0155012	0.000992079	28.7038	747.387
2019-08-06 23:23:00	2019-08-06 23:23:00	2019-08-06 23:24:00	2019-08-06 23:24:00	(Eastern Standard Time)	0027:04:27.000		570	89.7549	64.2802	5:55:00	76.7723	384.141	27.1568	1.58778	0.0155012	0.000992079	28.7557	747.392
2019-08-06 23:24:00	2019-08-06 23:24:00	2019-08-06 23:25:00	2019-08-06 23:25:00	(Eastern Standard Time)	0027:05:27.000		952	87.275	62.8112	5:56:00	74.8575	381.606	27.1569	1.58784	0.0155012	0.000992079	28.7838	747.397
2019-08-06 23:25:00	2019-08-06 23:25:00	2019-08-06 23:26:00	2019-08-06 23:26:00	(Eastern Standard Time)	0027:06:27.000		331	86.8602	62.8648	5:57:00	74.712	378.303	27.1498	1.58791	0.0155012	0.000992079	28.816	747.409
2019-08-06 23:26:00	2019-08-06 23:26:00	2019-08-06 23:27:00	2019-08-06 23:27:00	(Eastern Standard Time)	0027:07:27.000		713	89.7549	65.5355	5:58:00	77.4431	381.377	27.1422	1.58804	0.0155012	0.000992079	28.6862	747.414
2019-08-06 23:27:00	2019-08-06 23:27:00	2019-08-06 23:28:00	2019-08-06 23:28:00	(Eastern Standard Time)	0027:08:27.000		97	92.6045	66.0255	5:59:00	78.9383	383.179	27.1404	1.5879	0.0155012	0.000992079	28.6434	747.417
2019-08-06 23:28:00	2019-08-06 23:28:00	2019-08-06 23:29:00	2019-08-06 23:29:00	(Eastern Standard Time)	0027:09:27.000		476	89.4093	64.195	6:00:00	76.6089	379.202	27.1174	1.58783	0.0155012	0.000992079	28.6518	747.42
2019-08-06 23:29:00	2019-08-06 23:29:00	2019-08-06 23:30:00	2019-08-06 23:30:00	(Eastern Standard Time)	0027:10:27.000		852	88.3535	63.6274	6:01:00	75.7998	375.399	27.0938	1.58798	0.0155012	0.000992079	28.6569	747.423
2019-08-06 23:30:00	2019-08-06 23:30:00	2019-08-06 23:31:00	2019-08-06 23:31:00	(Eastern Standard Time)	0027:11:27.000		232	91.5302	65.5561	6:02:00	78.1452	379	27.0705	1.58788	0.0155012	0.000992079	28.7204	747.415
2019-08-06 23:31:00	2019-08-06 23:31:00	2019-08-06 23:32:00	2019-08-06 23:32:00	(Eastern Standard Time)	0027:12:27.000		612	93.0887	66.3373	6:03:00	79.2718	380.025	27.0722	1.58787	0.0155012	0.000992079	28.7384	747.412
2019-08-06 23:32:00	2019-08-06 23:32:00	2019-08-06 23:33:00	2019-08-06 23:33:00	(Eastern Standard Time)	0027:13:27.000		992	91.5251	65.0601	6:04:00	77.9384	380.368	27.0709	1.58787	0.0155012	0.000992079	28.7671	747.411
2019-08-06 23:33:00	2019-08-06 23:33:00	2019-08-06 23:34:00	2019-08-06 23:34:00	(Eastern Standard Time)	0027:14:27.000		376	93.2418	66.4729	6:05:00	79.4357	382.974	27.0624	1.58784	0.0155012	0.000992079	28.7524	747.404
2019-08-06 23:34:00	2019-08-06 23:34:00	2019-08-06 23:35:00	2019-08-06 23:35:00	(Eastern Standard Time)	0027:15:27.000		760	95.8931	68.2625	6:06:00	81.6087	384.397	27.0448	1.58779	0.0155012	0.000992079	28.9326	747.407
2019-08-06 23:35:00	2019-08-06 23:35:00	2019-08-06 23:36:00	2019-08-06 23:36:00	(Eastern Standard Time)	0027:16:27.000		144	93.4339	66.6956	6:07:00	79.6689	382.834	27.0341	1.58793	0.0155012	0.000992079	29.0091	747.406
2019-08-06 23:36:00	2019-08-06 23:36:00	2019-08-06 23:37:00	2019-08-06 23:37:00	(Eastern Standard Time)	0027:17:27.000		527	94.8302	67.8955	6:08:00	80.9761	383.038	27.035	1.58783	0.0155012	0.000992079	28.9385	747.41
2019-08-06 23:37:00	2019-08-06 23:37:00	2019-08-06 23:38:00	2019-08-06 23:38:00	(Eastern Standard Time)	0027:18:27.000		909	93.049	66.9884	6:09:00	79.6786	381.822	27.0166	1.58788	0.0155012	0.000992079	28.9078	747.406
2019-08-06 23:38:00	2019-08-06 23:38:00	2019-08-06 23:39:00	2019-08-06 23:39:00	(Eastern Standard Time)	0027:19:27.000		291	95.8604	68.6047	6:10:00	81.8516	380.911	27.009	1.58788	0.0155012	0.000992079	28.8791	747.396
2019-08-06 23:39:00	2019-08-06 23:39:00	2019-08-06 23:40:00	2019-08-06 23:40:00	(Eastern Standard Time)	0027:20:27.000		672	94.5325	68.2757	6:11:00	81.1141	381.56	27.0058	1.58788	0.0155012	0.000992079	28.8823	747.393
2019-08-06 23:40:00	2019-08-06 23:40:00	2019-08-06 23:41:00	2019-08-06 23:41:00	(Eastern Standard Time)	0027:21:27.000		49	92.7513	66.8598	6:12:00	79.5571	375.85	27.017	1.58785	0.0155012	0.000992079	28.9058	747.404
2019-08-06 23:41:00	2019-08-06 23:41:00	2019-08-06 23:42:00	2019-08-06 23:42:00	(Eastern Standard Time)	0027:22:27.000		426	91.5387	66.5897	6:13:00	78.8728	376.536	27.0218	1.58794	0.0155012	0.000992079	28.8883	747.411
2019-08-06 23:42:00	2019-08-06 23:42:00	2019-08-06 23:43:00	2019-08-06 23:43:00	(Eastern Standard Time)	0027:23:27.000		803	91.2995	66.4306	6:14:00	78.6367	377.453	27.006	1.58793	0.0155012	0.000992079	28.8454	747.421
2019-08-06 23:43:00	2019-08-06 23:43:00	2019-08-06 23:44:00	2019-08-06 23:44:00	(Eastern Standard Time)	0027:24:27.000		181	93.3794	66.9439	6:15:00	79.8417	376.937	26.9899	1.58786	0.0155012	0.000992079	29.0067	747.418
2019-08-06 23:44:00	2019-08-06 23:44:00	2019-08-06 23:45:00	2019-08-06 23:45:00	(Eastern Standard Time)	0027:25:27.000		561	97.1185	69.5057	6:16:00	82.8369	380.013	26.9746	1.58789	0.0155012	0.000992079	28.8028	747.416
2019-08-06 23:45:00	2019-08-06 23:45:00	2019-08-06 23:46:00	2019-08-06 23:46:00	(Eastern Standard Time)	0027:26:27.000		941	97.0102	68.1639	6:17:00	81.9855	379.924	26.9746	1.58789	0.0155012	0.000992079	28.7472	747.403
2019-08-06 23:46:00	2019-08-06 23:46:00	2019-08-06 23:47:00	2019-08-06 23:47:00	(Eastern Standard Time)	0027:27:27.000		320	96.3614	67.4256	6:18:00	81.2955	377.811	26.9761	1.58791	0.0155012	0.000992079	28.7381	747.375
2019-08-06 23:47:00	2019-08-06 23:47:00	2019-08-06 23:48:00	2019-08-06 23:48:00	(Eastern Standard Time)	0027:28:27.000		700	95.8796	68.5555	6:19:00	81.7496	379.937	26.9697	1.58791	0.0155012	0.000992079	28.8237	747.357
2019-08-06 23:48:00	2019-08-06 23:48:00	2019-08-06 23:49:00	2019-08-06 23:49:00	(Eastern Standard Time)	0027:29:27.000		79	94.8576	66.8307	6:20:00	80.3216	378.29	26.9516	1.58791	0.0155012	0.000992079	28.8911	747.345
2019-08-06 23:49:00	2019-08-06 23:49:00	2019-08-06 23:50:00	2019-08-06 23:50:00	(Eastern Standard Time)	0027:30:27.000		457	93.5852	67.8739	6:21:00	80.4296	377.736	26.9416	1.58785	0.0155012	0.000992079	28.8626	747.345
2019-08-06 23:50:00	2019-08-06 23:50:00	2019-08-06 23:51:00	2019-08-06 23:51:00	(Eastern Standard Time)	0027:31:27.000		835	94.704	67.6214	6:22:00	80.7102	377.874	26.934	1.58793	0.0155012	0.000992079	28.9126	747.345
2019-08-06 23:51:00	2019-08-06 23:51:00	2019-08-06 23:52:00	2019-08-06 23:52:00	(Eastern Standard Time)	0027:32:27.000		212	93.7642	67.9914	6:23:00	80.6281	376.201	26.9257	1.58796	0.0155012	0.000992079	28.8451	747.345
2019-08-06 23:52:00	2019-08-06 23:52:00	2019-08-06 23:53:00	2019-08-06 23:53:00	(Eastern Standard Time)	0027:33:27.000		588	93.4458	68.1696	6:24:00	80.5916	375.75	26.9267	1.58787	0.0155012	0.000992079	28.8651	747.338
2019-08-06 23:53:00	2019-08-06 23:53:00	2019-08-06 23:54:00	2019-08-06 23:54:00	(Eastern Standard Time)	0027:34:27.000		965	93.3188	67.8172	6:25:00	80.3556	376.874	26.9172	1.58797	0.0155012	0.000992079	28.8478	747.31
2019-08-06 23:54:00	2019-08-06 23:54:00	2019-08-06 23:55:00	2019-08-06 23:55:00	(Eastern Standard Time)	0027:35:27.000		342	95.6209	68.6245	6:26:00	81.7824	376.314	26.9009	1.58772	0.0155012	0.000992079	28.8138	747.283
2019-08-06 23:55:00	2019-08-06 23:55:00	2019-08-06 23:56:00	2019-08-06 23:56:00	(Eastern Standard Time)	0027:36:27.000		717	94.1981	68.1809	6:27:00	80.9863	375.463	26.8783	1.5879	0.0155012	0.000992079	28.7525	747.283
2019-08-06 23:56:00	2019-08-06 23:56:00	2019-08-06 23:57:00	2019-08-06 23:57:00	(Eastern Standard Time)	0027:37:27.000		91	92.4917	67.3775	6:28:00	79.7464	372.876	26.8594	1.58801	0.0155012	0.000992079	28.7954	747.275
2019-08-06 23:57:00	2019-08-06 23:57:00	2019-08-06 23:58:00	2019-08-06 23:58:00	(Eastern Standard Time)	0027:38:27.000		464	94.338	68.1532	6:29:00	81.0102	372.925	26.8629	1.58777	0.0155012	0.000992079	28.8498	747.24
2019-08-06 23:58:00	2019-08-06 23:58:00	2019-08-06 23:59:00	2019-08-06 23:59:00	(Eastern Standard Time)	0027:39:27.000		836	93.5772	67.7036	6:30:00	80.4027	371.864	26.8615	1.58792	0.0155012	0.000992079	28.8431	747.236
2019-08-06 23:59:00	2019-08-06 23:59:00	2019-08-07	2019-08-07	(Eastern Standard Time)	0027:40:27.000		208	93.3372	67.8645	6:31:00	80.3691	370.469	26.8579	1.58787	0.0155012	0.000992079	28.8478	747.23
2019-08-07	2019-08-07	2019-08-07 00:01:00	2019-08-07 00:01:00	(Eastern Standard Time)	0027:41:27.000		576	92.8585	67.7332	6:32:00	80.1325	368.467	26.8497	1.5879	0.0155012	0.000992079	28.9018	747.214
2019-08-07 00:01:00	2019-08-07 00:01:00	2019-08-07 00:02:00	2019-08-07 00:02:00	(Eastern Standard Time)	0027:42:27.000		946	94.3093	68.0564	6:33:00	80.8056	370.284	26.8461	1.58787	0.0155012	0.000992079	28.931	747.191
2019-08-07 00:02:00	2019-08-07 00:02:00	2019-08-07 00:03:00	2019-08-07 00:03:00	(Eastern Standard Time)	0027:43:27.000		318	97.7153	68.8278	6:34:00	82.7892	370.901	26.8492	1.58786	0.0155012	0.000992079	28.9414	747.167
2019-08-07 00:03:00	2019-08-07 00:03:00	2019-08-07 00:04:00	2019-08-07 00:04:00	(Eastern Standard Time)	0027:44:27.000		688	95.9636	67.5816	6:35:00	81.3326	370.049	26.8507	1.58784	0.0155012	0.000992079	28.9141	747.159
2019-08-07 00:04:00	2019-08-07 00:04:00	2019-08-07 00:05:00	2019-08-07 00:05:00	(Eastern Standard Time)	0027:45:27.000		51	91.9975	65.325	6:36:00	78.3103	366.459	26.8367	1.58783	0.0155012	0.000992079	28.8917	747.146
2019-08-07 00:05:00	2019-08-07 00:05:00	2019-08-07 00:06:00	2019-08-07 00:06:00	(Eastern Standard Time)	0027:46:27.000		416	94.7693	69.676	6:37:00	82.0471	365.036	26.8215	1.58781	0.0155012	0.000992079	28.9088	747.145
2019-08-07 00:06:00	2019-08-07 00:06:00	2019-08-07 00:07:00	2019-08-07 00:07:00	(Eastern Standard Time)	0027:47:27.000		782	93.7162	68.8772	6:38:00	81.1845	365.573	26.8099	1.58795	0.0155012	0.000992079	28.8662	747.152
2019-08-07 00:07:00	2019-08-07 00:07:00	2019-08-07 00:08:00	2019-08-07 00:08:00	(Eastern Standard Time)	0027:48:27.000		146	92.2716	67.8948	6:39:00	79.9659	362.903	26.7945	1.58757	0.0155012	0.000992079	28.8862	747.159
2019-08-07 00:08:00	2019-08-07 00:08:00	2019-08-07 00:09:00	2019-08-07 00:09:00	(Eastern Standard Time)	0027:49:27.000		507	92.7956	67.023	6:40:00	79.7759	360.615	26.7888	1.58766	0.0155012	0.000992079	28.9403	747.155
2019-08-07 00:09:00	2019-08-07 00:09:00	2019-08-07 00:10:00	2019-08-07 00:10:00	(Eastern Standard Time)	0027:50:27.000		854	92.2836	67.3455	6:41:00	79.6337	359.971	26.7758	1.58767	0.0155012	0.000992079	28.5128	747.15
2019-08-07 00:10:00	2019-08-07 00:10:00	2019-08-07 00:11:00	2019-08-07 00:11:00	(Eastern Standard Time)	0027:51:27.000		220	98.515	70.4107	6:42:00	84.09	364.903	26.7666	1.58771	0.0155012	0.000992079	28.9484	747.131
2019-08-07 00:11:00	2019-08-07 00:11:00	2019-08-07 00:12:00	2019-08-07 00:12:00	(Eastern Standard Time)	0027:52:27.000		582	94.515	67.8385	6:43:00	80.957	362.387	26.7587	1.58778	0.0155012	0.000992079	28.9516	747.13
2019-08-07 00:12:00	2019-08-07 00:12:00	2019-08-07 00:13:00	2019-08-07 00:13:00	(Eastern Standard Time)	0027:53:27.000		942	91.9552	66.2445	6:44:00	78.9498	359.772	26.7497	1.58764	0.0155012	0.000992079	28.9531	747.122
2019-08-07 00:13:00	2019-08-07 00:13:00	2019-08-07 00:14:00	2019-08-07 00:14:00	(Eastern Standard Time)	0027:54:27.000		305	101.76	72.4057	6:45:00	86.4746	362.738	26.7482	1.5875	0.0155012	0.000992079	29.2128	747.118
2019-08-07 00:14:00	2019-08-07 00:14:00	2019-08-07 00:15:00	2019-08-07 00:15:00	(Eastern Standard Time)	0027:55:27.000		669	100.105	70.4436	6:46:00	84.6512	363.298	26.7532	1.58755	0.0155012	0.000992079	29.1267	747.131
2019-08-07 00:15:00	2019-08-07 00:15:00	2019-08-07 00:16:00	2019-08-07 00:16:00	(Eastern Standard Time)	0027:56:27.000		31	97.6913	68.2738	6:47:00	82.4197	361.108	26.7457	1.58772	0.0155012	0.000992079	29.0124	747.114
2019-08-07 00:16:00	2019-08-07 00:16:00	2019-08-07 00:17:00	2019-08-07 00:17:00	(Eastern Standard Time)	0027:57:27.000		397	97.2483	68.2242	6:48:00	82.1716	366.513	26.7292	1.58766	0.0155012	0.017659	29.7825	747.094
2019-08-07 00:17:00	2019-08-07 00:17:00	2019-08-07 00:18:00	2019-08-07 00:18:00	(Eastern Standard Time)	0027:58:27.000		767	104.286	73.4933	6:49:00	88.0943	369.323	26.7301	1.58747	0.0155012	0.000992079	29.7099	747.084
2019-08-07 00:18:00	2019-08-07 00:18:00	2019-08-07 00:19:00	2019-08-07 00:19:00	(Eastern Standard Time)	0027:59:27.000		138	101.939	71.6673	6:50:00	86.1939	370.309	26.705	1.5876	0.0155012	0.000992079	29.1739	747.066
2019-08-07 00:19:00	2019-08-07 00:19:00	2019-08-07 00:20:00	2019-08-07 00:20:00	(Eastern Standard Time)	0028:00:27.000		507	99.7045	70.6454	6:51:00	84.7429	368.558	26.6802	1.58749	0.0155012	0.000992079	28.9179	747.078
2019-08-07 00:20:00	2019-08-07 00:20:00	2019-08-07 00:21:00	2019-08-07 00:21:00	(Eastern Standard Time)	0028:01:27.000		875	96.6305	69.3113	6:52:00	82.6852	367.853	26.6754	1.58764	0.0155012	0.0176755	28.925	747.097
2019-08-07 00:21:00	2019-08-07 00:21:00	2019-08-07 00:22:00	2019-08-07 00:22:00	(Eastern Standard Time)	0028:02:27.000		240	94.7613	68.6783	6:53:00	81.5784	364.949	26.6662	1.58739	0.0155012	0.000992079	28.9195	747.1
2019-08-07 00:22:00	2019-08-07 00:22:00	2019-08-07 00:23:00	2019-08-07 00:23:00	(Eastern Standard Time)	0028:03:27.000		603	93.6512	68.3592	6:54:00	80.9117	362.312	26.6627	1.58753	0.0155012	0.000992079	28.864	747.111
2019-08-07 00:23:00	2019-08-07 00:23:00	2019-08-07 00:24:00	2019-08-07 00:24:00	(Eastern Standard Time)	0028:04:27.000		962	92.5796	67.9108	6:55:00	80.1583	359.048	26.6561	1.58758	0.0155012	0.000992079	28.8574	747.123
2019-08-07 00:24:00	2019-08-07 00:24:00	2019-08-07 00:25:00	2019-08-07 00:25:00	(Eastern Standard Time)	0028:05:27.000		322	94.3069	68.9772	6:56:00	81.5366	359.287	26.6499	1.58756	0.0155012	0.000992079	28.8209	747.125
2019-08-07 00:25:00	2019-08-07 00:25:00	2019-08-07 00:26:00	2019-08-07 00:26:00	(Eastern Standard Time)	0028:06:27.000		678	92.055	67.2488	6:57:00	79.5638	355.49	26.6367	1.58751	0.0155012	0.000992079	28.799	747.138
2019-08-07 00:26:00	2019-08-07 00:26:00	2019-08-07 00:27:00	2019-08-07 00:27:00	(Eastern Standard Time)	0028:07:27.000		35	92.9755	68.3053	6:58:00	80.5401	356.095	26.6345	1.5875	0.0155012	0.000992079	28.7973	747.116
2019-08-07 00:27:00	2019-08-07 00:27:00	2019-08-07 00:28:00	2019-08-07 00:28:00	(Eastern Standard Time)	0028:08:27.000		387	91.4823	66.6295	6:59:00	78.9647	352.541	26.6294	1.58753	0.0155012	0.000992079	28.785	747.114
2019-08-07 00:28:00	2019-08-07 00:28:00	2019-08-07 00:29:00	2019-08-07 00:29:00	(Eastern Standard Time)	0028:09:27.000		739	89.718	65.4461	7:00:00	77.4766	351.356	26.6162	1.58741	0.0155012	0.000992079	28.7821	747.121
2019-08-07 00:29:00	2019-08-07 00:29:00	2019-08-07 00:30:00	2019-08-07 00:30:00	(Eastern Standard Time)	0028:10:27.000		95	94.9581	68.8379	7:01:00	81.7766	355.45	26.6115	1.58752	0.0155012	0.000992079	28.8105	747.139
2019-08-07 00:30:00	2019-08-07 00:30:00	2019-08-07 00:31:00	2019-08-07 00:31:00	(Eastern Standard Time)	0028:11:27.000		451	94.4794	67.834	7:02:00	80.959	356.475	26.6114	1.5875	0.0155012	0.000992079	28.8274	747.152
2019-08-07 00:31:00	2019-08-07 00:31:00	2019-08-07 00:32:00	2019-08-07 00:32:00	(Eastern Standard Time)	0028:12:27.000		806	93.5352	67.7195	7:03:00	80.4545	354.209	26.5978	1.58742	0.0155012	0.000992079	28.8071	747.165
2019-08-07 00:32:00	2019-08-07 00:32:00	2019-08-07 00:33:00	2019-08-07 00:33:00	(Eastern Standard Time)	0028:13:27.000		159	94.2695	67.9701	7:04:00	81.0083	352.87	26.5949	1.58749	0.0155012	0.000992079	28.8111	747.177
2019-08-07 00:33:00	2019-08-07 00:33:00	2019-08-07 00:34:00	2019-08-07 00:34:00	(Eastern Standard Time)	0028:14:27.000		510	92.8144	67.2929	7:05:00	79.9467	350.906	26.5827	1.58748	0.0155012	0.000992079	28.7664	747.183
2019-08-07 00:34:00	2019-08-07 00:34:00	2019-08-07 00:35:00	2019-08-07 00:35:00	(Eastern Standard Time)	0028:15:27.000		860	90.8678	65.9743	7:06:00	78.3064	349.336	26.5724	1.58751	0.0155012	0.000992079	28.7482	747.167
2019-08-07 00:35:00	2019-08-07 00:35:00	2019-08-07 00:36:00	2019-08-07 00:36:00	(Eastern Standard Time)	0028:16:27.000		210	92.5663	67.7991	7:07:00	80.1092	349.443	26.5608	1.58753	0.0155012	0.000992079	28.748	747.168
2019-08-07 00:36:00	2019-08-07 00:36:00	2019-08-07 00:37:00	2019-08-07 00:37:00	(Eastern Standard Time)	0028:17:27.000		556	90.237	65.7246	7:08:00	77.9308	345.447	26.556	1.58754	0.0155012	0.000992079	28.7407	747.167
2019-08-07 00:37:00	2019-08-07 00:37:00	2019-08-07 00:38:00	2019-08-07 00:38:00	(Eastern Standard Time)	0028:18:27.000		897	89.4104	64.9571	7:09:00	77.1586	341.455	26.5412	1.58755	0.0155012	0.000992079	28.7351	747.178
2019-08-07 00:38:00	2019-08-07 00:38:00	2019-08-07 00:39:00	2019-08-07 00:39:00	(Eastern Standard Time)	0028:19:27.000		241	91.3948	66.4553	7:10:00	78.8197	342.749	26.5325	1.58758	0.0155012	0.000992079	28.8057	747.189
2019-08-07 00:39:00	2019-08-07 00:39:00	2019-08-07 00:40:00	2019-08-07 00:40:00	(Eastern Standard Time)	0028:20:27.000		584	94.1599	67.3521	7:11:00	80.5855	343.091	26.533	1.58764	0.0155012	0.000992079	28.8261	747.199
2019-08-07 00:40:00	2019-08-07 00:40:00	2019-08-07 00:41:00	2019-08-07 00:41:00	(Eastern Standard Time)	0028:21:27.000		925	91.7749	66.2287	7:12:00	78.8539	340.659	26.5167	1.58755	0.0155012	0.000992079	28.8213	747.214
2019-08-07 00:41:00	2019-08-07 00:41:00	2019-08-07 00:42:00	2019-08-07 00:42:00	(Eastern Standard Time)	0028:22:27.000		265	91.1433	65.7569	7:13:00	78.3471	339.09	26.509	1.58764	0.0155012	0.000992079	28.8104	747.226
2019-08-07 00:42:00	2019-08-07 00:42:00	2019-08-07 00:43:00	2019-08-07 00:43:00	(Eastern Standard Time)	0028:23:27.000		608	96.6322	70.5425	7:14:00	83.2815	343.114	26.5048	1.58761	0.0155012	0.000992079	28.9166	747.232
2019-08-07 00:43:00	2019-08-07 00:43:00	2019-08-07 00:44:00	2019-08-07 00:44:00	(Eastern Standard Time)	0028:24:27.000		954	103.731	74.1153	7:15:00	88.3068	345.793	26.5077	1.58756	0.0155012	0.000992079	28.8875	747.232
2019-08-07 00:44:00	2019-08-07 00:44:00	2019-08-07 00:45:00	2019-08-07 00:45:00	(Eastern Standard Time)	0028:25:27.000		300	102.988	72.1784	7:16:00	86.9889	345.795	26.5368	1.58748	0.0155012	0.000992079	28.6377	747.235
2019-08-07 00:45:00	2019-08-07 00:45:00	2019-08-07 00:46:00	2019-08-07 00:46:00	(Eastern Standard Time)	0028:26:27.000		651	104.89	73.563	7:17:00	88.6526	350.486	26.5394	1.58738	0.0155012	0.0177086	30.0399	747.235
2019-08-07 00:46:00	2019-08-07 00:46:00	2019-08-07 00:47:00	2019-08-07 00:47:00	(Eastern Standard Time)	0028:27:27.000		1	99.7274	70.0031	7:18:00	84.4938	349.07	26.5223	1.58755	0.0155012	0.000992079	30.1657	747.247
2019-08-07 00:47:00	2019-08-07 00:47:00	2019-08-07 00:48:00	2019-08-07 00:48:00	(Eastern Standard Time)	0028:28:27.000		350	98.6544	71.2043	7:19:00	84.7459	349.151	26.4916	1.58747	0.0155012	0.000992079	29.9138	747.246
2019-08-07 00:48:00	2019-08-07 00:48:00	2019-08-07 00:49:00	2019-08-07 00:49:00	(Eastern Standard Time)	0028:29:27.000		695	95.7556	69.1275	7:20:00	82.326	344.506	26.466	1.58768	0.0155012	0.000992079	29.8669	747.249
2019-08-07 00:49:00	2019-08-07 00:49:00	2019-08-07 00:50:00	2019-08-07 00:50:00	(Eastern Standard Time)	0028:30:27.000		43	97.0054	70.6496	7:21:00	83.6742	347.591	26.4544	1.5876	0.0155012	0.000992079	29.9865	747.251
2019-08-07 00:50:00	2019-08-07 00:50:00	2019-08-07 00:51:00	2019-08-07 00:51:00	(Eastern Standard Time)	0028:31:27.000		389	97.2081	70.9638	7:22:00	83.9702	346.092	26.4419	1.58763	0.0155012	0.000992079	29.9476	747.234
2019-08-07 00:51:00	2019-08-07 00:51:00	2019-08-07 00:52:00	2019-08-07 00:52:00	(Eastern Standard Time)	0028:32:27.000		733	96.367	69.4124	7:23:00	82.7935	343.576	26.428	1.58765	0.0155012	0.000992079	29.8864	747.229
2019-08-07 00:52:00	2019-08-07 00:52:00	2019-08-07 00:53:00	2019-08-07 00:53:00	(Eastern Standard Time)	0028:33:27.000		82	98.7801	72.5325	7:24:00	85.5947	347.733	26.4266	1.5876	0.0155012	0.000992079	30.0323	747.225
2019-08-07 00:53:00	2019-08-07 00:53:00	2019-08-07 00:54:00	2019-08-07 00:54:00	(Eastern Standard Time)	0028:34:27.000		425	95.079	69.2511	7:25:00	82.1624	343.446	26.416	1.58756	0.0155012	0.000992079	29.7809	747.217
2019-08-07 00:54:00	2019-08-07 00:54:00	2019-08-07 00:55:00	2019-08-07 00:55:00	(Eastern Standard Time)	0028:35:27.000		771	96.1269	70.4517	7:26:00	83.2153	346.081	26.4111	1.58759	0.0155012	0.000992079	29.5771	747.226
2019-08-07 00:55:00	2019-08-07 00:55:00	2019-08-07 00:56:00	2019-08-07 00:56:00	(Eastern Standard Time)	0028:36:27.000		115	94.5755	69.1852	7:27:00	81.8856	342.6	26.3994	1.58758	0.0155012	0.000992079	29.2089	747.205
2019-08-07 00:56:00	2019-08-07 00:56:00	2019-08-07 00:57:00	2019-08-07 00:57:00	(Eastern Standard Time)	0028:37:27.000		455	93.9408	69.3306	7:28:00	81.607	340.42	26.3921	1.5875	0.0155012	0.000992079	29.3753	747.195
2019-08-07 00:57:00	2019-08-07 00:57:00	2019-08-07 00:58:00	2019-08-07 00:58:00	(Eastern Standard Time)	0028:38:27.000		801	100.63	73.3208	7:29:00	86.8586	345.85	26.4018	1.58755	0.0155012	0.000992079	29.2611	747.186
2019-08-07 00:58:00	2019-08-07 00:58:00	2019-08-07 00:59:00	2019-08-07 00:59:00	(Eastern Standard Time)	0028:39:27.000		146	100.617	71.4495	7:30:00	85.7861	344.413	26.4055	1.5876	0.0155012	0.0176755	28.9207	747.168
2019-08-07 00:59:00	2019-08-07 00:59:00	2019-08-07 01:00:00	2019-08-07 01:00:00	(Eastern Standard Time)	0028:40:27.000		490	98.3175	70.0406	7:31:00	83.9927	343.874	26.4057	1.58758	0.0155012	0.000992079	28.753	747.151
2019-08-07 01:00:00	2019-08-07 01:00:00	2019-08-07 01:01:00	2019-08-07 01:01:00	(Eastern Standard Time)	0028:41:27.000		831	96.9085	69.8403	7:32:00	83.2657	341.148	26.4091	1.58752	0.0155012	0.000992079	28.8267	747.144
2019-08-07 01:01:00	2019-08-07 01:01:00	2019-08-07 01:02:00	2019-08-07 01:02:00	(Eastern Standard Time)	0028:42:27.000		176	96.5015	70.9938	7:33:00	83.6732	343.668	26.405	1.58762	0.0155012	0.000992079	28.784	747.147
2019-08-07 01:02:00	2019-08-07 01:02:00	2019-08-07 01:03:00	2019-08-07 01:03:00	(Eastern Standard Time)	0028:43:27.000		522	100.427	72.5492	7:34:00	86.351	346.393	26.4158	1.58743	0.0155012	0.000992079	28.7297	747.149
2019-08-07 01:03:00	2019-08-07 01:03:00	2019-08-07 01:04:00	2019-08-07 01:04:00	(Eastern Standard Time)	0028:44:27.000		867	99.2797	71.6566	7:35:00	85.3657	344.621	26.4214	1.58767	0.0155012	0.000992079	28.7121	747.157
2019-08-07 01:04:00	2019-08-07 01:04:00	2019-08-07 01:05:00	2019-08-07 01:05:00	(Eastern Standard Time)	0028:45:27.000		209	95.9111	68.8862	7:36:00	82.3524	341.296	26.4255	1.58767	0.0155012	0.000992079	28.6535	747.163
2019-08-07 01:05:00	2019-08-07 01:05:00	2019-08-07 01:06:00	2019-08-07 01:06:00	(Eastern Standard Time)	0028:46:27.000		550	94.6537	68.6628	7:37:00	81.6382	340.603	26.4216	1.58762	0.0155012	0.000992079	28.6834	747.163
2019-08-07 01:06:00	2019-08-07 01:06:00	2019-08-07 01:07:00	2019-08-07 01:07:00	(Eastern Standard Time)	0028:47:27.000		887	92.3885	66.9256	7:38:00	79.6232	336.876	26.408	1.58754	0.0155012	0.0176094	28.7543	747.159
2019-08-07 01:07:00	2019-08-07 01:07:00	2019-08-07 01:08:00	2019-08-07 01:08:00	(Eastern Standard Time)	0028:48:27.000		229	99.385	72.0067	7:39:00	85.5469	341.592	26.4047	1.58751	0.0155012	0.00104168	29.2751	747.159
2019-08-07 01:08:00	2019-08-07 01:08:00	2019-08-07 01:09:00	2019-08-07 01:09:00	(Eastern Standard Time)	0028:49:27.000		573	99.9068	70.7492	7:40:00	85.1088	343.325	26.4056	1.58766	0.0155012	0.000992079	29.2464	747.162
2019-08-07 01:09:00	2019-08-07 01:09:00	2019-08-07 01:10:00	2019-08-07 01:10:00	(Eastern Standard Time)	0028:50:27.000		917	100.549	71.3772	7:41:00	85.7156	344.448	26.415	1.58763	0.0155012	0.000992079	29.2114	747.174
2019-08-07 01:10:00	2019-08-07 01:10:00	2019-08-07 01:11:00	2019-08-07 01:11:00	(Eastern Standard Time)	0028:51:27.000		260	97.9386	69.8112	7:42:00	83.7828	341.727	26.415	1.5876	0.0155012	0.000992079	29.2044	747.188
2019-08-07 01:11:00	2019-08-07 01:11:00	2019-08-07 01:12:00	2019-08-07 01:12:00	(Eastern Standard Time)	0028:52:27.000		601	97.9755	70.4677	7:43:00	84.1461	341.205	26.4194	1.58759	0.0155012	0.000992079	29.1866	747.187
2019-08-07 01:12:00	2019-08-07 01:12:00	2019-08-07 01:13:00	2019-08-07 01:13:00	(Eastern Standard Time)	0028:53:27.000		945	100.394	72.9874	7:44:00	86.692	343.473	26.4153	1.58762	0.0155012	0.000992079	29.1102	747.184
2019-08-07 01:13:00	2019-08-07 01:13:00	2019-08-07 01:14:00	2019-08-07 01:14:00	(Eastern Standard Time)	0028:54:27.000		286	96.7572	69.9585	7:45:00	83.3553	339.921	26.3969	1.58759	0.0155012	0.000992079	29.1073	747.168
2019-08-07 01:14:00	2019-08-07 01:14:00	2019-08-07 01:15:00	2019-08-07 01:15:00	(Eastern Standard Time)	0028:55:27.000		626	100.372	72.7922	7:46:00	86.4732	340.875	26.3939	1.58743	0.0155012	0.000992079	29.1444	747.151
2019-08-07 01:15:00	2019-08-07 01:15:00	2019-08-07 01:16:00	2019-08-07 01:16:00	(Eastern Standard Time)	0028:56:27.000		969	104.769	75.6811	7:47:00	89.9811	342.167	26.387	1.58748	0.0155012	0.000992079	29.1694	747.146
2019-08-07 01:16:00	2019-08-07 01:16:00	2019-08-07 01:17:00	2019-08-07 01:17:00	(Eastern Standard Time)	0028:57:27.000		311	103.797	73.1989	7:48:00	88.2932	341.775	26.3821	1.58758	0.0155012	0.000992079	29.1476	747.144
2019-08-07 01:17:00	2019-08-07 01:17:00	2019-08-07 01:18:00	2019-08-07 01:18:00	(Eastern Standard Time)	0028:58:27.000		650	99.8493	71.0796	7:49:00	85.4015	338.29	26.3648	1.58738	0.0155012	0.000992079	29.1488	747.143
2019-08-07 01:18:00	2019-08-07 01:18:00	2019-08-07 01:19:00	2019-08-07 01:19:00	(Eastern Standard Time)	0028:59:27.000		983	97.5353	70.2893	7:50:00	83.9275	333.846	26.3426	1.58749	0.0155012	0.000992079	29.145	747.144
2019-08-07 01:19:00	2019-08-07 01:19:00	2019-08-07 01:20:00	2019-08-07 01:20:00	(Eastern Standard Time)	0029:00:27.000		318	96.6615	71.0838	7:51:00	83.9046	333.344	26.3322	1.58743	0.0155012	0.0176259	29.3903	747.144
2019-08-07 01:20:00	2019-08-07 01:20:00	2019-08-07 01:21:00	2019-08-07 01:21:00	(Eastern Standard Time)	0029:01:27.000		661	106.005	76.2525	7:52:00	90.7879	342.76	26.3337	1.58746	0.0155012	0.000992079	28.9915	747.141
2019-08-07 01:21:00	2019-08-07 01:21:00	2019-08-07 01:22:00	2019-08-07 01:22:00	(Eastern Standard Time)	0029:02:27.000		5	105.259	74.8056	7:53:00	89.713	343.114	26.33	1.58746	0.0155012	0.000992079	28.8144	747.119
2019-08-07 01:22:00	2019-08-07 01:22:00	2019-08-07 01:23:00	2019-08-07 01:23:00	(Eastern Standard Time)	0029:03:27.000		347	105.094	74.5175	7:54:00	89.5707	342.114	26.3267	1.58724	0.0155012	0.000992079	28.8144	747.115
2019-08-07 01:23:00	2019-08-07 01:23:00	2019-08-07 01:24:00	2019-08-07 01:24:00	(Eastern Standard Time)	0029:04:27.000		682	100.368	71.2281	7:55:00	85.7091	335.302	26.3216	1.58753	0.0155012	0.0176921	28.9279	747.117
2019-08-07 01:24:00	2019-08-07 01:24:00	2019-08-07 01:25:00	2019-08-07 01:25:00	(Eastern Standard Time)	0029:05:27.000		25	106.013	76.7723	7:56:00	91.255	342.331	26.3195	1.58733	0.0155012	0.000992079	29.5557	747.126
2019-08-07 01:25:00	2019-08-07 01:25:00	2019-08-07 01:26:00	2019-08-07 01:26:00	(Eastern Standard Time)	0029:06:27.000		367	101.893	73.783	7:57:00	87.8037	341.806	26.3355	1.58731	0.0155012	0.000992079	29.4448	747.138
2019-08-07 01:26:00	2019-08-07 01:26:00	2019-08-07 01:27:00	2019-08-07 01:27:00	(Eastern Standard Time)	0029:07:27.000		708	100.354	73.4422	7:58:00	86.9632	340.875	26.3402	1.5872	0.0155012	0.000992079	29.4308	747.152
2019-08-07 01:27:00	2019-08-07 01:27:00	2019-08-07 01:28:00	2019-08-07 01:28:00	(Eastern Standard Time)	0029:08:27.000		52	106.944	78.1754	7:59:00	92.4377	342.612	26.351	1.58731	0.0155012	0.000992079	29.3162	747.159
2019-08-07 01:28:00	2019-08-07 01:28:00	2019-08-07 01:29:00	2019-08-07 01:29:00	(Eastern Standard Time)	0029:09:27.000		393	105.383	74.299	8:00:00	89.6881	341.718	26.3629	1.58734	0.0155012	0.000992079	29.2805	747.159
2019-08-07 01:29:00	2019-08-07 01:29:00	2019-08-07 01:30:00	2019-08-07 01:30:00	(Eastern Standard Time)	0029:10:27.000		737	109.499	77.9366	8:01:00	93.3939	343.908	26.3619	1.58732	0.0155012	0.000992079	29.8453	747.161
2019-08-07 01:30:00	2019-08-07 01:30:00	2019-08-07 01:31:00	2019-08-07 01:31:00	(Eastern Standard Time)	0029:11:27.000		81	106.827	73.745	8:02:00	89.8789	342.863	26.3318	1.58747	0.0155012	0.000992079	29.6535	747.156
2019-08-07 01:31:00	2019-08-07 01:31:00	2019-08-07 01:32:00	2019-08-07 01:32:00	(Eastern Standard Time)	0029:12:27.000		419	100.459	70.527	8:03:00	85.3922	337.887	26.289	1.58737	0.0155012	0.000992079	29.6703	747.158
2019-08-07 01:32:00	2019-08-07 01:32:00	2019-08-07 01:33:00	2019-08-07 01:33:00	(Eastern Standard Time)	0029:13:27.000		758	103.089	74.2186	8:04:00	88.6432	338.876	26.2702	1.58728	0.0155012	0.000992079	29.4042	747.157
2019-08-07 01:33:00	2019-08-07 01:33:00	2019-08-07 01:34:00	2019-08-07 01:34:00	(Eastern Standard Time)	0029:14:27.000		95	101.077	72.4372	8:05:00	86.7774	335.877	26.2643	1.58718	0.0155012	0.000992079	29.3018	747.156
2019-08-07 01:34:00	2019-08-07 01:34:00	2019-08-07 01:35:00	2019-08-07 01:35:00	(Eastern Standard Time)	0029:15:27.000		426	96.907	69.7721	8:06:00	83.4128	331.685	26.2558	1.58723	0.0155012	0.000992079	29.2925	747.152
2019-08-07 01:35:00	2019-08-07 01:35:00	2019-08-07 01:36:00	2019-08-07 01:36:00	(Eastern Standard Time)	0029:16:27.000		755	94.8587	68.4667	8:07:00	81.7659	328.311	26.2505	1.58739	0.0155012	0.000992079	29.2974	747.144
2019-08-07 01:36:00	2019-08-07 01:36:00	2019-08-07 01:37:00	2019-08-07 01:37:00	(Eastern Standard Time)	0029:17:27.000		86	99.0175	73.436	8:08:00	86.2565	329.791	26.242	1.58722	0.0155012	0.000992079	29.4113	747.144
2019-08-07 01:37:00	2019-08-07 01:37:00	2019-08-07 01:38:00	2019-08-07 01:38:00	(Eastern Standard Time)	0029:18:27.000		417	107.253	76.6094	8:09:00	91.7254	331.232	26.2449	1.58729	0.0155012	0.000992079	29.5815	747.142
2019-08-07 01:38:00	2019-08-07 01:38:00	2019-08-07 01:39:00	2019-08-07 01:39:00	(Eastern Standard Time)	0029:19:27.000		746	100.321	71.7234	8:10:00	86.0285	329	26.2374	1.58724	0.0155012	0.000992079	29.5561	747.12
2019-08-07 01:39:00	2019-08-07 01:39:00	2019-08-07 01:40:00	2019-08-07 01:40:00	(Eastern Standard Time)	0029:20:27.000		80	102.984	72.265	8:11:00	87.5519	333.578	26.2261	1.58717	0.0155012	0.000992079	29.5774	747.121
2019-08-07 01:40:00	2019-08-07 01:40:00	2019-08-07 01:41:00	2019-08-07 01:41:00	(Eastern Standard Time)	0029:21:27.000		412	97.7718	69.4882	8:12:00	83.7054	331.293	26.2289	1.58704	0.0155012	0.000992079	29.5767	747.115
2019-08-07 01:41:00	2019-08-07 01:41:00	2019-08-07 01:42:00	2019-08-07 01:42:00	(Eastern Standard Time)	0029:22:27.000		742	95.4622	68.3624	8:13:00	82.0474	329.967	26.2214	1.58717	0.0155012	0.000992079	29.5714	747.113
2019-08-07 01:42:00	2019-08-07 01:42:00	2019-08-07 01:43:00	2019-08-07 01:43:00	(Eastern Standard Time)	0029:23:27.000		74	96.8547	70.277	8:14:00	83.6455	331.63	26.2154	1.58719	0.0155012	0.000992079	29.5123	747.108
2019-08-07 01:43:00	2019-08-07 01:43:00	2019-08-07 01:44:00	2019-08-07 01:44:00	(Eastern Standard Time)	0029:24:27.000		404	97.0452	70.5141	8:15:00	83.8777	330.143	26.2144	1.58704	0.0155012	0.000992079	29.5062	747.092
2019-08-07 01:44:00	2019-08-07 01:44:00	2019-08-07 01:45:00	2019-08-07 01:45:00	(Eastern Standard Time)	0029:25:27.000		733	95.1684	69.1054	8:16:00	82.2874	328.923	26.1961	1.58723	0.0155012	0.000992079	29.5014	747.097
2019-08-07 01:45:00	2019-08-07 01:45:00	2019-08-07 01:46:00	2019-08-07 01:46:00	(Eastern Standard Time)	0029:26:27.000		63	95.8275	69.9119	8:17:00	83.0192	328.978	26.181	1.58722	0.0155012	0.000992079	29.5088	747.08
2019-08-07 01:46:00	2019-08-07 01:46:00	2019-08-07 01:47:00	2019-08-07 01:47:00	(Eastern Standard Time)	0029:27:27.000		390	95.3845	69.3013	8:18:00	82.454	326.826	26.169	1.58712	0.0155012	0.000992079	29.512	747.044
2019-08-07 01:47:00	2019-08-07 01:47:00	2019-08-07 01:48:00	2019-08-07 01:48:00	(Eastern Standard Time)	0029:28:27.000		717	95.9421	70.1694	8:19:00	83.1664	326.488	26.1626	1.58707	0.0155012	0.000992079	29.5401	747.047
2019-08-07 01:48:00	2019-08-07 01:48:00	2019-08-07 01:49:00	2019-08-07 01:49:00	(Eastern Standard Time)	0029:29:27.000		47	103.666	74.6034	8:20:00	89.1664	329.792	26.1664	1.58712	0.0155012	0.000992079	29.629	747.053
2019-08-07 01:49:00	2019-08-07 01:49:00	2019-08-07 01:50:00	2019-08-07 01:50:00	(Eastern Standard Time)	0029:30:27.000		373	101.328	71.9522	8:21:00	86.6254	327.594	26.1782	1.58726	0.0155012	0.000992079	29.644	747.054
2019-08-07 01:50:00	2019-08-07 01:50:00	2019-08-07 01:51:00	2019-08-07 01:51:00	(Eastern Standard Time)	0029:31:27.000		697	97.3656	69.302	8:22:00	83.3883	324.151	26.1806	1.58705	0.0155012	0.000992079	29.6406	747.049
2019-08-07 01:51:00	2019-08-07 01:51:00	2019-08-07 01:52:00	2019-08-07 01:52:00	(Eastern Standard Time)	0029:32:27.000		21	95.9446	68.7067	8:23:00	82.4199	322.785	26.1797	1.58725	0.0155012	0.000992079	29.6417	747.035
2019-08-07 01:52:00	2019-08-07 01:52:00	2019-08-07 01:53:00	2019-08-07 01:53:00	(Eastern Standard Time)	0029:33:27.000		345	95.7016	69.3094	8:24:00	82.6027	324.346	26.1743	1.58697	0.0155012	0.000992079	29.8457	747.035
2019-08-07 01:53:00	2019-08-07 01:53:00	2019-08-07 01:54:00	2019-08-07 01:54:00	(Eastern Standard Time)	0029:34:27.000		675	102.544	74.3494	8:25:00	88.3669	329.462	26.1683	1.58717	0.0155012	0.000992079	30.1991	747.035
2019-08-07 01:54:00	2019-08-07 01:54:00	2019-08-07 01:55:00	2019-08-07 01:55:00	(Eastern Standard Time)	0029:35:27.000		5	103.875	75.1909	8:26:00	89.5776	328.934	26.1613	1.58708	0.0155012	0.000992079	30.2087	747.034
2019-08-07 01:55:00	2019-08-07 01:55:00	2019-08-07 01:56:00	2019-08-07 01:56:00	(Eastern Standard Time)	0029:36:27.000		332	103.793	75.6472	8:27:00	89.7586	327.622	26.1584	1.58715	0.0155012	0.000992079	30.0967	747.032
2019-08-07 01:56:00	2019-08-07 01:56:00	2019-08-07 01:57:00	2019-08-07 01:57:00	(Eastern Standard Time)	0029:37:27.000		665	108.071	77.3062	8:28:00	92.6122	332.114	26.1603	1.58702	0.0155012	0.000992079	29.3886	747.031
2019-08-07 01:57:00	2019-08-07 01:57:00	2019-08-07 01:58:00	2019-08-07 01:58:00	(Eastern Standard Time)	0029:38:27.000		998	107.619	76.2577	8:29:00	91.8062	333.5	26.1457	1.58716	0.0155012	0.000992079	29.0528	747.036
2019-08-07 01:58:00	2019-08-07 01:58:00	2019-08-07 01:59:00	2019-08-07 01:59:00	(Eastern Standard Time)	0029:39:27.000		330	103.803	73.234	8:30:00	88.5053	331.409	26.1351	1.5871	0.0155012	0.000992079	29.0867	747.037
2019-08-07 01:59:00	2019-08-07 01:59:00	2019-08-07 02:00:00	2019-08-07 02:00:00	(Eastern Standard Time)	0029:40:27.000		659	100.488	71.9153	8:31:00	86.303	328.376	26.12	1.58717	0.0155012	0.000992079	29.1099	747.055
2019-08-07 02:00:00	2019-08-07 02:00:00	2019-08-07 02:01:00	2019-08-07 02:01:00	(Eastern Standard Time)	0029:41:27.000		988	101.849	73.9109	8:32:00	87.9581	328.967	26.1132	1.58727	0.0155012	0.000992079	29.3979	747.067
2019-08-07 02:01:00	2019-08-07 02:01:00	2019-08-07 02:02:00	2019-08-07 02:02:00	(Eastern Standard Time)	0029:42:27.000		318	103.863	74.8345	8:33:00	89.449	329.23	26.1147	1.58708	0.0155012	0.000992079	29.6259	747.074
2019-08-07 02:02:00	2019-08-07 02:02:00	2019-08-07 02:03:00	2019-08-07 02:03:00	(Eastern Standard Time)	0029:43:27.000		643	98.0706	70.8189	8:34:00	84.612	324.87	26.1179	1.58709	0.0155012	0.000992079	29.6176	747.076
2019-08-07 02:03:00	2019-08-07 02:03:00	2019-08-07 02:04:00	2019-08-07 02:04:00	(Eastern Standard Time)	0029:44:27.000		967	96.8222	70.7364	8:35:00	83.9431	324.151	26.1172	1.58711	0.0155012	0.000992079	29.6055	747.097
2019-08-07 02:04:00	2019-08-07 02:04:00	2019-08-07 02:05:00	2019-08-07 02:05:00	(Eastern Standard Time)	0029:45:27.000		291	95.9838	70.5999	8:36:00	83.4581	322.581	26.113	1.58706	0.0155012	0.000992079	29.5936	747.101
2019-08-07 02:05:00	2019-08-07 02:05:00	2019-08-07 02:06:00	2019-08-07 02:06:00	(Eastern Standard Time)	0029:46:27.000		611	95.7484	70.7238	8:37:00	83.4076	320.834	26.1124	1.58706	0.0155012	0.000992079	29.5936	747.127
2019-08-07 02:06:00	2019-08-07 02:06:00	2019-08-07 02:07:00	2019-08-07 02:07:00	(Eastern Standard Time)	0029:47:27.000		930	95.4501	70.4497	8:38:00	83.1232	319.032	26.109	1.58715	0.0155012	0.000992079	29.5883	747.151
2019-08-07 02:07:00	2019-08-07 02:07:00	2019-08-07 02:08:00	2019-08-07 02:08:00	(Eastern Standard Time)	0029:48:27.000		254	98.6473	72.4927	8:39:00	85.7104	322.742	26.1105	1.58717	0.0155012	0.000992079	29.5728	747.165
2019-08-07 02:08:00	2019-08-07 02:08:00	2019-08-07 02:09:00	2019-08-07 02:09:00	(Eastern Standard Time)	0029:49:27.000		575	97.7379	70.8813	8:40:00	84.4237	320.391	26.1092	1.58704	0.0155012	0.000992079	29.5202	747.182
2019-08-07 02:09:00	2019-08-07 02:09:00	2019-08-07 02:10:00	2019-08-07 02:10:00	(Eastern Standard Time)	0029:50:27.000		892	94.935	68.7314	8:41:00	81.966	317.106	26.1041	1.58709	0.0155012	0.000992079	29.5181	747.19
2019-08-07 02:10:00	2019-08-07 02:10:00	2019-08-07 02:11:00	2019-08-07 02:11:00	(Eastern Standard Time)	0029:51:27.000		207	93.7838	68.1107	8:42:00	81.1378	314.829	26.097	1.58723	0.0155012	0.000992079	29.524	747.198
2019-08-07 02:11:00	2019-08-07 02:11:00	2019-08-07 02:12:00	2019-08-07 02:12:00	(Eastern Standard Time)	0029:52:27.000		522	93.9951	69.2034	8:43:00	81.749	314.696	26.0931	1.58725	0.0155012	0.000992079	29.5176	747.218
2019-08-07 02:12:00	2019-08-07 02:12:00	2019-08-07 02:13:00	2019-08-07 02:13:00	(Eastern Standard Time)	0029:53:27.000		837	94.0479	69.7519	8:44:00	82.0449	314.528	26.0847	1.58708	0.0155012	0.000992079	29.6583	747.226
2019-08-07 02:13:00	2019-08-07 02:13:00	2019-08-07 02:14:00	2019-08-07 02:14:00	(Eastern Standard Time)	0029:54:27.000		158	110.648	81.449	8:45:00	95.9087	320.652	26.1007	1.58693	0.0155012	0.000992079	30.2683	747.231
2019-08-07 02:14:00	2019-08-07 02:14:00	2019-08-07 02:15:00	2019-08-07 02:15:00	(Eastern Standard Time)	0029:55:27.000		477	106.507	76.607	8:46:00	91.4424	318.459	26.1041	1.58701	0.0155012	0.000992079	30.2617	747.23
2019-08-07 02:15:00	2019-08-07 02:15:00	2019-08-07 02:16:00	2019-08-07 02:16:00	(Eastern Standard Time)	0029:56:27.000		793	102.312	72.5405	8:47:00	87.3279	315.968	26.1049	1.58708	0.0155012	0.000992079	30.2592	747.231
2019-08-07 02:16:00	2019-08-07 02:16:00	2019-08-07 02:17:00	2019-08-07 02:17:00	(Eastern Standard Time)	0029:57:27.000		114	103.248	74.3858	8:48:00	88.7704	320.043	26.099	1.58717	0.0155012	0.000992079	30.2653	747.232
2019-08-07 02:17:00	2019-08-07 02:17:00	2019-08-07 02:18:00	2019-08-07 02:18:00	(Eastern Standard Time)	0029:58:27.000		437	102.524	73.9324	8:49:00	88.3083	322.957	26.1028	1.58722	0.0155012	0.000992079	30.3122	747.23
2019-08-07 02:18:00	2019-08-07 02:18:00	2019-08-07 02:19:00	2019-08-07 02:19:00	(Eastern Standard Time)	0029:59:27.000		756	98.5245	71.5744	8:50:00	85.1874	319.287	26.098	1.58718	0.0155012	0.000992079	30.2879	747.231
2019-08-07 02:19:00	2019-08-07 02:19:00	2019-08-07 02:20:00	2019-08-07 02:20:00	(Eastern Standard Time)	0030:00:27.000		74	96.7074	70.7344	8:51:00	83.9042	316.641	26.0818	1.58714	0.0155012	0.000992079	30.2804	747.231
2019-08-07 02:20:00	2019-08-07 02:20:00	2019-08-07 02:21:00	2019-08-07 02:21:00	(Eastern Standard Time)	0030:01:27.000		394	101.624	75.1298	8:52:00	88.4486	320.47	26.0745	1.58721	0.0155012	0.000992079	30.5933	747.224
2019-08-07 02:21:00	2019-08-07 02:21:00	2019-08-07 02:22:00	2019-08-07 02:22:00	(Eastern Standard Time)	0030:02:27.000		723	109.692	79.6244	8:53:00	94.5706	328.792	26.08	1.58706	0.0155012	0.000992079	29.9549	747.229
2019-08-07 02:22:00	2019-08-07 02:22:00	2019-08-07 02:23:00	2019-08-07 02:23:00	(Eastern Standard Time)	0030:03:27.000		53	111.455	80.1141	8:54:00	95.6958	329.428	26.0704	1.58712	0.0155012	0.000992079	30.3092	747.218
2019-08-07 02:23:00	2019-08-07 02:23:00	2019-08-07 02:24:00	2019-08-07 02:24:00	(Eastern Standard Time)	0030:04:27.000		384	111.129	79.0429	8:55:00	94.9968	330.427	26.0495	1.58697	0.0155012	0.000992079	30.1307	747.21
2019-08-07 02:24:00	2019-08-07 02:24:00	2019-08-07 02:25:00	2019-08-07 02:25:00	(Eastern Standard Time)	0030:05:27.000		715	109.415	77.7012	8:56:00	93.5352	330.735	26.0361	1.58681	0.0155012	0.000992079	29.3761	747.206
2019-08-07 02:25:00	2019-08-07 02:25:00	2019-08-07 02:26:00	2019-08-07 02:26:00	(Eastern Standard Time)	0030:06:27.000		42	104.609	74.9624	8:57:00	89.8958	326.784	26.0363	1.58698	0.0155012	0.000992079	29.3273	747.211
2019-08-07 02:26:00	2019-08-07 02:26:00	2019-08-07 02:27:00	2019-08-07 02:27:00	(Eastern Standard Time)	0030:07:27.000		369	104.464	75.9554	8:58:00	90.4033	326.412	26.0298	1.58692	0.0155012	0.000992079	29.2081	747.206
2019-08-07 02:27:00	2019-08-07 02:27:00	2019-08-07 02:28:00	2019-08-07 02:28:00	(Eastern Standard Time)	0030:08:27.000		693	101.677	74.0598	8:59:00	88.0401	324.227	26.0282	1.58708	0.0155012	0.000992079	29.1158	747.201
2019-08-07 02:28:00	2019-08-07 02:28:00	2019-08-07 02:29:00	2019-08-07 02:29:00	(Eastern Standard Time)	0030:09:27.000		12	100.419	73.938	9:00:00	87.3989	322.733	26.019	1.58713	0.0155012	0.000992079	29.1087	747.2
2019-08-07 02:29:00	2019-08-07 02:29:00	2019-08-07 02:30:00	2019-08-07 02:30:00	(Eastern Standard Time)	0030:10:27.000		333	98.0183	72.521	9:01:00	85.4727	320.733	26.0083	1.58704	0.0155012	0.000992079	29.1061	747.191
2019-08-07 02:30:00	2019-08-07 02:30:00	2019-08-07 02:31:00	2019-08-07 02:31:00	(Eastern Standard Time)	0030:11:27.000		653	98.7712	73.6629	9:02:00	86.4156	320.075	26.0031	1.58689	0.0155012	0.000992079	29.1012	747.19
2019-08-07 02:31:00	2019-08-07 02:31:00	2019-08-07 02:32:00	2019-08-07 02:32:00	(Eastern Standard Time)	0030:12:27.000		973	100.914	73.6735	9:03:00	87.4635	319.542	26.0057	1.58688	0.0155012	0.000992079	29.074	747.181
2019-08-07 02:32:00	2019-08-07 02:32:00	2019-08-07 02:33:00	2019-08-07 02:33:00	(Eastern Standard Time)	0030:13:27.000		292	97.4128	71.6902	9:04:00	84.6849	318.286	26.0023	1.58704	0.0155012	0.000992079	29.0744	747.176
2019-08-07 02:33:00	2019-08-07 02:33:00	2019-08-07 02:34:00	2019-08-07 02:34:00	(Eastern Standard Time)	0030:14:27.000		613	99.5119	73.7906	9:05:00	86.8153	321.268	26.0073	1.5869	0.0155012	0.000992079	29.0136	747.165
2019-08-07 02:34:00	2019-08-07 02:34:00	2019-08-07 02:35:00	2019-08-07 02:35:00	(Eastern Standard Time)	0030:15:27.000		934	98.2522	72.8048	9:06:00	85.6418	320.359	26.0097	1.58709	0.0155012	0.000992079	28.9527	747.148
2019-08-07 02:35:00	2019-08-07 02:35:00	2019-08-07 02:36:00	2019-08-07 02:36:00	(Eastern Standard Time)	0030:16:27.000		258	101.997	75.4669	9:07:00	88.8008	323.496	26.0068	1.58709	0.0155012	0.000992079	28.8623	747.144
2019-08-07 02:36:00	2019-08-07 02:36:00	2019-08-07 02:37:00	2019-08-07 02:37:00	(Eastern Standard Time)	0030:17:27.000		579	99.4135	72.8382	9:08:00	86.2977	320.402	26.007	1.58701	0.0155012	0.000992079	28.8384	747.144
2019-08-07 02:37:00	2019-08-07 02:37:00	2019-08-07 02:38:00	2019-08-07 02:38:00	(Eastern Standard Time)	0030:18:27.000		898	97.8404	72.17	9:09:00	85.1025	319.181	26.0064	1.58703	0.0155012	0.000992079	28.8474	747.124
2019-08-07 02:38:00	2019-08-07 02:38:00	2019-08-07 02:39:00	2019-08-07 02:39:00	(Eastern Standard Time)	0030:19:27.000		223	106.63	77.1587	9:10:00	91.9379	323.87	26.0106	1.58687	0.0155012	0.000992079	28.9142	747.123
2019-08-07 02:39:00	2019-08-07 02:39:00	2019-08-07 02:40:00	2019-08-07 02:40:00	(Eastern Standard Time)	0030:20:27.000		550	107.804	78.085	9:11:00	92.9814	327.502	26.0107	1.58706	0.0155012	0.000992079	28.9471	747.114
2019-08-07 02:40:00	2019-08-07 02:40:00	2019-08-07 02:41:00	2019-08-07 02:41:00	(Eastern Standard Time)	0030:21:27.000		876	104.063	74.2555	9:12:00	89.2659	325.859	26.0109	1.58689	0.0155012	0.000992079	28.8733	747.129
2019-08-07 02:41:00	2019-08-07 02:41:00	2019-08-07 02:42:00	2019-08-07 02:42:00	(Eastern Standard Time)	0030:22:27.000		200	100.03	72.0697	9:13:00	86.1943	322.613	26.0038	1.58692	0.0155012	0.000992079	28.8698	747.144
2019-08-07 02:42:00	2019-08-07 02:42:00	2019-08-07 02:43:00	2019-08-07 02:43:00	(Eastern Standard Time)	0030:23:27.000		519	98.7966	72.1521	9:14:00	85.6312	319.693	25.9993	1.58685	0.0155012	0.000992079	28.8555	747.149
2019-08-07 02:43:00	2019-08-07 02:43:00	2019-08-07 02:44:00	2019-08-07 02:44:00	(Eastern Standard Time)	0030:24:27.000		839	99.9632	73.2809	9:15:00	86.8316	319.34	26.0016	1.58714	0.0155012	0.0176094	28.76	747.162
2019-08-07 02:44:00	2019-08-07 02:44:00	2019-08-07 02:45:00	2019-08-07 02:45:00	(Eastern Standard Time)	0030:25:27.000		157	97.6372	71.8071	9:16:00	84.9457	317.063	26.0072	1.58718	0.0155012	0.000992079	28.7364	747.168
2019-08-07 02:45:00	2019-08-07 02:45:00	2019-08-07 02:46:00	2019-08-07 02:46:00	(Eastern Standard Time)	0030:26:27.000		470	95.0954	69.6005	9:17:00	82.6086	313.533	26.0137	1.58694	0.0155012	0.000992079	28.7222	747.173
2019-08-07 02:46:00	2019-08-07 02:46:00	2019-08-07 02:47:00	2019-08-07 02:47:00	(Eastern Standard Time)	0030:27:27.000		781	93.7052	68.4929	9:18:00	81.324	310.907	26.0138	1.58699	0.0155012	0.000992079	28.7201	747.173
2019-08-07 02:47:00	2019-08-07 02:47:00	2019-08-07 02:48:00	2019-08-07 02:48:00	(Eastern Standard Time)	0030:28:27.000		92	93.1569	67.965	9:19:00	80.782	310.186	26.0052	1.58702	0.0155012	0.000992079	28.7121	747.167
2019-08-07 02:48:00	2019-08-07 02:48:00	2019-08-07 02:49:00	2019-08-07 02:49:00	(Eastern Standard Time)	0030:29:27.000		402	92.586	67.9393	9:20:00	80.4938	309.608	26.0151	1.58714	0.0155012	0.000992079	28.7152	747.159
2019-08-07 02:49:00	2019-08-07 02:49:00	2019-08-07 02:50:00	2019-08-07 02:50:00	(Eastern Standard Time)	0030:30:27.000		710	92.1847	67.7662	9:21:00	80.1875	308.411	26.0051	1.58708	0.0155012	0.000992079	28.716	747.153
2019-08-07 02:50:00	2019-08-07 02:50:00	2019-08-07 02:51:00	2019-08-07 02:51:00	(Eastern Standard Time)	0030:31:27.000		22	96.9433	72.5236	9:22:00	84.85	311.104	26.0014	1.58698	0.0155012	0.000992079	28.7652	747.144
2019-08-07 02:51:00	2019-08-07 02:51:00	2019-08-07 02:52:00	2019-08-07 02:52:00	(Eastern Standard Time)	0030:32:27.000		334	99.8738	72.5669	9:23:00	86.2914	311.938	26.0055	1.587	0.0155012	0.000992079	28.7661	747.144
2019-08-07 02:52:00	2019-08-07 02:52:00	2019-08-07 02:53:00	2019-08-07 02:53:00	(Eastern Standard Time)	0030:33:27.000		647	97.7166	71.2737	9:24:00	84.5274	313.125	26.0056	1.58719	0.0155012	0.000992079	28.7784	747.138
2019-08-07 02:53:00	2019-08-07 02:53:00	2019-08-07 02:54:00	2019-08-07 02:54:00	(Eastern Standard Time)	0030:34:27.000		960	97.4791	71.5546	9:25:00	84.5845	312.833	26.0026	1.58715	0.0155012	0.000992079	28.7757	747.133
2019-08-07 02:54:00	2019-08-07 02:54:00	2019-08-07 02:55:00	2019-08-07 02:55:00	(Eastern Standard Time)	0030:35:27.000		273	96.8127	71.0095	9:26:00	84.0024	311.771	25.9993	1.58711	0.0155012	0.000992079	28.7697	747.144
2019-08-07 02:55:00	2019-08-07 02:55:00	2019-08-07 02:56:00	2019-08-07 02:56:00	(Eastern Standard Time)	0030:36:27.000		585	96.5902	71.9726	9:27:00	84.3655	312.302	25.9973	1.58707	0.0155012	0.000992079	28.7952	747.141
2019-08-07 02:56:00	2019-08-07 02:56:00	2019-08-07 02:57:00	2019-08-07 02:57:00	(Eastern Standard Time)	0030:37:27.000		897	96.0792	71.4115	9:28:00	83.8496	311.17	25.9913	1.58705	0.0155012	0.000992079	28.8097	747.142
2019-08-07 02:57:00	2019-08-07 02:57:00	2019-08-07 02:58:00	2019-08-07 02:58:00	(Eastern Standard Time)	0030:38:27.000		213	101.495	75.6365	9:29:00	88.5805	315.463	25.9895	1.58704	0.0155012	0.000992079	29.1141	747.138
2019-08-07 02:58:00	2019-08-07 02:58:00	2019-08-07 02:59:00	2019-08-07 02:59:00	(Eastern Standard Time)	0030:39:27.000		530	104.747	75.9424	9:30:00	90.3164	316.631	25.9935	1.58721	0.0155012	0.000992079	29.315	747.139
2019-08-07 02:59:00	2019-08-07 02:59:00	2019-08-07 03:00:00	2019-08-07 03:00:00	(Eastern Standard Time)	0030:40:27.000		844	102.884	73.8688	9:31:00	88.3318	314.797	25.992	1.58703	0.0155012	0.000992079	29.3261	747.142
2019-08-07 03:00:00	2019-08-07 03:00:00	2019-08-07 03:01:00	2019-08-07 03:01:00	(Eastern Standard Time)	0030:41:27.000		158	99.2438	71.4642	9:32:00	85.339	312.802	25.9862	1.58697	0.0155012	0.000992079	29.3324	747.144
2019-08-07 03:01:00	2019-08-07 03:01:00	2019-08-07 03:02:00	2019-08-07 03:02:00	(Eastern Standard Time)	0030:42:27.000		474	101.984	74.9823	9:33:00	88.5338	316.169	25.9876	1.58709	0.0155012	0.000992079	29.3117	747.151
2019-08-07 03:02:00	2019-08-07 03:02:00	2019-08-07 03:03:00	2019-08-07 03:03:00	(Eastern Standard Time)	0030:43:27.000		787	99.1269	72.78	9:34:00	86.0582	312.937	25.9867	1.58707	0.0155012	0.000992079	29.3527	747.168
2019-08-07 03:03:00	2019-08-07 03:03:00	2019-08-07 03:04:00	2019-08-07 03:04:00	(Eastern Standard Time)	0030:44:27.000		101	100.538	74.8513	9:35:00	87.7626	312.906	25.986	1.58695	0.0155012	0.000992079	29.3877	747.185
2019-08-07 03:04:00	2019-08-07 03:04:00	2019-08-07 03:05:00	2019-08-07 03:05:00	(Eastern Standard Time)	0030:45:27.000		415	101.561	74.8449	9:36:00	88.3366	313.311	25.9941	1.58681	0.0155012	0.000992079	29.4453	747.192
2019-08-07 03:05:00	2019-08-07 03:05:00	2019-08-07 03:06:00	2019-08-07 03:06:00	(Eastern Standard Time)	0030:46:27.000		725	97.542	71.9846	9:37:00	84.9289	310	25.9884	1.58692	0.0155012	0.000992079	29.4602	747.199
2019-08-07 03:06:00	2019-08-07 03:06:00	2019-08-07 03:07:00	2019-08-07 03:07:00	(Eastern Standard Time)	0030:47:27.000		35	96.9815	72.1078	9:38:00	84.6603	309.64	25.988	1.58702	0.0155012	0.000992079	29.4734	747.196
2019-08-07 03:07:00	2019-08-07 03:07:00	2019-08-07 03:08:00	2019-08-07 03:08:00	(Eastern Standard Time)	0030:48:27.000		347	101.009	74.1937	9:39:00	87.688	311.439	25.9874	1.58681	0.0155012	0.000992079	29.5175	747.192
2019-08-07 03:08:00	2019-08-07 03:08:00	2019-08-07 03:09:00	2019-08-07 03:09:00	(Eastern Standard Time)	0030:49:27.000		658	101.635	74.0717	9:40:00	87.8849	311.291	25.9931	1.587	0.0155012	0.000992079	29.4307	747.187
2019-08-07 03:09:00	2019-08-07 03:09:00	2019-08-07 03:10:00	2019-08-07 03:10:00	(Eastern Standard Time)	0030:50:27.000		968	102.22	75.1212	9:41:00	88.6811	310.352	25.9883	1.58703	0.0155012	0.017659	29.6505	747.169
2019-08-07 03:10:00	2019-08-07 03:10:00	2019-08-07 03:11:00	2019-08-07 03:11:00	(Eastern Standard Time)	0030:51:27.000		286	107.853	78.0532	9:42:00	92.9345	316.831	25.9957	1.58683	0.0155012	0.000992079	30.1539	747.162
2019-08-07 03:11:00	2019-08-07 03:11:00	2019-08-07 03:12:00	2019-08-07 03:12:00	(Eastern Standard Time)	0030:52:27.000		605	109.772	78.3714	9:43:00	94.0663	318.649	25.998	1.58685	0.0155012	0.000992079	29.8328	747.153
2019-08-07 03:12:00	2019-08-07 03:12:00	2019-08-07 03:13:00	2019-08-07 03:13:00	(Eastern Standard Time)	0030:53:27.000		922	106.981	76.5427	9:44:00	91.7607	317.233	25.9824	1.58694	0.0155012	0.000992079	29.8102	747.144
2019-08-07 03:13:00	2019-08-07 03:13:00	2019-08-07 03:14:00	2019-08-07 03:14:00	(Eastern Standard Time)	0030:54:27.000		241	104.233	74.3223	9:45:00	89.3902	318.011	25.9715	1.58682	0.0155012	0.000992079	29.7662	747.144
2019-08-07 03:14:00	2019-08-07 03:14:00	2019-08-07 03:15:00	2019-08-07 03:15:00	(Eastern Standard Time)	0030:55:27.000		562	104.995	77.2351	9:46:00	91.1601	320.615	25.9614	1.58688	0.0155012	0.0343094	29.4213	747.155
2019-08-07 03:15:00	2019-08-07 03:15:00	2019-08-07 03:16:00	2019-08-07 03:16:00	(Eastern Standard Time)	0030:56:27.000		890	114.123	83.6018	9:47:00	98.8215	328.482	25.9607	1.58679	0.0155012	0.0343921	31.1969	747.172
2019-08-07 03:16:00	2019-08-07 03:16:00	2019-08-07 03:17:00	2019-08-07 03:17:00	(Eastern Standard Time)	0030:57:27.000		223	116.156	83.3355	9:48:00	99.6087	332.077	25.9599	1.58676	0.0155012	0.000992079	29.5802	747.187
2019-08-07 03:17:00	2019-08-07 03:17:00	2019-08-07 03:18:00	2019-08-07 03:18:00	(Eastern Standard Time)	0030:58:27.000		549	110.798	78.9832	9:49:00	94.9626	325.631	25.9672	1.5869	0.0155012	0.000992079	29.711	747.196
2019-08-07 03:18:00	2019-08-07 03:18:00	2019-08-07 03:19:00	2019-08-07 03:19:00	(Eastern Standard Time)	0030:59:27.000		875	105.578	76.5431	9:50:00	91.2362	325.729	25.9703	1.58672	0.0155012	0.000992079	29.836	747.199
2019-08-07 03:19:00	2019-08-07 03:19:00	2019-08-07 03:20:00	2019-08-07 03:20:00	(Eastern Standard Time)	0031:00:27.000		205	110.337	80.9295	9:51:00	95.8038	329.681	25.958	1.58673	0.0155012	0.000992079	30.659	747.198
2019-08-07 03:20:00	2019-08-07 03:20:00	2019-08-07 03:21:00	2019-08-07 03:21:00	(Eastern Standard Time)	0031:01:27.000		538	114.051	82.8111	9:52:00	98.4842	332.856	25.9478	1.58658	0.0155012	0.000992079	30.6117	747.204
2019-08-07 03:21:00	2019-08-07 03:21:00	2019-08-07 03:22:00	2019-08-07 03:22:00	(Eastern Standard Time)	0031:02:27.000		871	109.939	79.2817	9:53:00	94.7656	332.701	25.9062	1.58654	0.0155012	0.000992079	30.6967	747.212
2019-08-07 03:22:00	2019-08-07 03:22:00	2019-08-07 03:23:00	2019-08-07 03:23:00	(Eastern Standard Time)	0031:03:27.000		205	111.899	81.0166	9:54:00	96.5947	333.122	25.8614	1.58653	0.0155012	0.000992079	31.2245	747.218
2019-08-07 03:23:00	2019-08-07 03:23:00	2019-08-07 03:24:00	2019-08-07 03:24:00	(Eastern Standard Time)	0031:04:27.000		538	108.798	78.8273	9:55:00	94.0302	332.512	25.8321	1.58639	0.0155012	0.000992079	31.3275	747.235
2019-08-07 03:24:00	2019-08-07 03:24:00	2019-08-07 03:25:00	2019-08-07 03:25:00	(Eastern Standard Time)	0031:05:27.000		868	107.539	78.7358	9:56:00	93.3457	330.441	25.8345	1.58642	0.0155012	0.000992079	29.6809	747.226
2019-08-07 03:25:00	2019-08-07 03:25:00	2019-08-07 03:26:00	2019-08-07 03:26:00	(Eastern Standard Time)	0031:06:27.000		195	104.118	76.8021	9:57:00	90.7779	326.359	25.8459	1.58655	0.0155012	0.000992079	29.3787	747.228
2019-08-07 03:26:00	2019-08-07 03:26:00	2019-08-07 03:27:00	2019-08-07 03:27:00	(Eastern Standard Time)	0031:07:27.000		520	101.457	75.2294	9:58:00	88.6381	325.108	25.8436	1.58667	0.0155012	0.000992079	29.3686	747.231
2019-08-07 03:27:00	2019-08-07 03:27:00	2019-08-07 03:28:00	2019-08-07 03:28:00	(Eastern Standard Time)	0031:08:27.000		845	101.337	75.5042	9:59:00	88.7035	324.524	25.8407	1.5868	0.0155012	0.000992079	29.3257	747.225
2019-08-07 03:28:00	2019-08-07 03:28:00	2019-08-07 03:29:00	2019-08-07 03:29:00	(Eastern Standard Time)	0031:09:27.000		170	105.745	78.6649	10:00:00	92.5279	323.784	25.8741	1.5865	0.0155012	0.000992079	29.3121	747.226
2019-08-07 03:29:00	2019-08-07 03:29:00	2019-08-07 03:30:00	2019-08-07 03:30:00	(Eastern Standard Time)	0031:10:27.000		490	100.403	74.4729	10:01:00	87.7175	320.021	25.8902	1.58658	0.0155012	0.000992079	29.3146	747.229
2019-08-07 03:30:00	2019-08-07 03:30:00	2019-08-07 03:31:00	2019-08-07 03:31:00	(Eastern Standard Time)	0031:11:27.000		807	98.1487	72.4789	10:02:00	85.6362	316.915	25.8938	1.58675	0.0155012	0.000992079	29.3137	747.226
2019-08-07 03:31:00	2019-08-07 03:31:00	2019-08-07 03:32:00	2019-08-07 03:32:00	(Eastern Standard Time)	0031:12:27.000		123	97.7015	72.5076	10:03:00	85.3911	315.484	25.9094	1.58663	0.0155012	0.000992079	29.317	747.235
2019-08-07 03:32:00	2019-08-07 03:32:00	2019-08-07 03:33:00	2019-08-07 03:33:00	(Eastern Standard Time)	0031:13:27.000		442	100.522	75.4101	10:04:00	88.2642	318.872	25.9032	1.58662	0.0155012	0.000992079	29.2667	747.237
2019-08-07 03:33:00	2019-08-07 03:33:00	2019-08-07 03:34:00	2019-08-07 03:34:00	(Eastern Standard Time)	0031:14:27.000		759	99.573	74.5789	10:05:00	87.337	317.063	25.9136	1.58679	0.0155012	0.000992079	29.2581	747.237
2019-08-07 03:34:00	2019-08-07 03:34:00	2019-08-07 03:35:00	2019-08-07 03:35:00	(Eastern Standard Time)	0031:15:27.000		77	99.0159	73.2659	10:06:00	86.4161	317.095	25.9146	1.58654	0.0155012	0.000992079	29.253	747.238
2019-08-07 03:35:00	2019-08-07 03:35:00	2019-08-07 03:36:00	2019-08-07 03:36:00	(Eastern Standard Time)	0031:16:27.000		393	97.6143	72.6291	10:07:00	85.3709	316.264	25.9092	1.58674	0.0155012	0.000992079	29.2471	747.252
2019-08-07 03:36:00	2019-08-07 03:36:00	2019-08-07 03:37:00	2019-08-07 03:37:00	(Eastern Standard Time)	0031:17:27.000		709	96.5929	71.8409	10:08:00	84.4645	315.306	25.9054	1.58667	0.0155012	0.000992079	29.2537	747.267
2019-08-07 03:37:00	2019-08-07 03:37:00	2019-08-07 03:38:00	2019-08-07 03:38:00	(Eastern Standard Time)	0031:18:27.000		24	98.1545	73.6715	10:09:00	86.1463	313.854	25.9123	1.58663	0.0155012	0.000992079	29.2897	747.282
2019-08-07 03:38:00	2019-08-07 03:38:00	2019-08-07 03:39:00	2019-08-07 03:39:00	(Eastern Standard Time)	0031:19:27.000		337	99.0032	73.2278	10:10:00	86.4015	313.743	25.9137	1.5866	0.0155012	0.000992079	29.3066	747.283
2019-08-07 03:39:00	2019-08-07 03:39:00	2019-08-07 03:40:00	2019-08-07 03:40:00	(Eastern Standard Time)	0031:20:27.000		648	95.5583	70.8177	10:11:00	83.4661	310.617	25.9193	1.58663	0.0155012	0.000992079	29.3039	747.283
2019-08-07 03:40:00	2019-08-07 03:40:00	2019-08-07 03:41:00	2019-08-07 03:41:00	(Eastern Standard Time)	0031:21:27.000		960	96.5147	72.3926	10:12:00	84.6403	311.854	25.9226	1.58676	0.0155012	0.000992079	29.3842	747.283
2019-08-07 03:41:00	2019-08-07 03:41:00	2019-08-07 03:42:00	2019-08-07 03:42:00	(Eastern Standard Time)	0031:22:27.000		275	104.839	77.3205	10:13:00	91.2705	316.692	25.9209	1.58693	0.0155012	0.000992079	29.6656	747.28
2019-08-07 03:42:00	2019-08-07 03:42:00	2019-08-07 03:43:00	2019-08-07 03:43:00	(Eastern Standard Time)	0031:23:27.000		590	102.496	75.2754	10:14:00	88.9969	315.053	25.9127	1.58682	0.0155012	0.000992079	29.7259	747.262
2019-08-07 03:43:00	2019-08-07 03:43:00	2019-08-07 03:44:00	2019-08-07 03:44:00	(Eastern Standard Time)	0031:24:27.000		904	103.235	74.656	10:15:00	89.1964	314.388	25.9122	1.58673	0.0155012	0.000992079	29.7651	747.25
2019-08-07 03:44:00	2019-08-07 03:44:00	2019-08-07 03:45:00	2019-08-07 03:45:00	(Eastern Standard Time)	0031:25:27.000		217	98.3974	71.6617	10:16:00	85.2388	312.094	25.9147	1.58658	0.0155012	0.000992079	29.7308	747.232
2019-08-07 03:45:00	2019-08-07 03:45:00	2019-08-07 03:46:00	2019-08-07 03:46:00	(Eastern Standard Time)	0031:26:27.000		528	96.7327	70.8427	10:17:00	84.0518	310.441	25.9108	1.5866	0.0155012	0.000992079	29.6833	747.228
2019-08-07 03:46:00	2019-08-07 03:46:00	2019-08-07 03:47:00	2019-08-07 03:47:00	(Eastern Standard Time)	0031:27:27.000		839	98.3307	73.1816	10:18:00	85.9711	311.197	25.9053	1.58652	0.0155012	0.000992079	29.5339	747.228
2019-08-07 03:47:00	2019-08-07 03:47:00	2019-08-07 03:48:00	2019-08-07 03:48:00	(Eastern Standard Time)	0031:28:27.000		149	98.2472	72.4557	10:19:00	85.595	309.031	25.9058	1.58673	0.0155012	0.000992079	29.5213	747.237
2019-08-07 03:48:00	2019-08-07 03:48:00	2019-08-07 03:49:00	2019-08-07 03:49:00	(Eastern Standard Time)	0031:29:27.000		455	95.0878	70.0657	10:20:00	82.7871	306.092	25.8944	1.58662	0.0155012	0.000992079	29.5051	747.232
2019-08-07 03:49:00	2019-08-07 03:49:00	2019-08-07 03:50:00	2019-08-07 03:50:00	(Eastern Standard Time)	0031:30:27.000		771	104.217	77.6127	10:21:00	90.9496	315.474	25.886	1.58656	0.0155012	0.000992079	30.5281	747.204
2019-08-07 03:50:00	2019-08-07 03:50:00	2019-08-07 03:51:00	2019-08-07 03:51:00	(Eastern Standard Time)	0031:31:27.000		91	111.69	80.7702	10:22:00	96.2359	321.886	25.859	1.58645	0.0155012	0.000992079	29.9206	747.195
2019-08-07 03:51:00	2019-08-07 03:51:00	2019-08-07 03:52:00	2019-08-07 03:52:00	(Eastern Standard Time)	0031:32:27.000		412	110.985	79.2259	10:23:00	95.2037	320.658	25.8522	1.58644	0.0155012	0.000992079	30.0002	747.185
2019-08-07 03:52:00	2019-08-07 03:52:00	2019-08-07 03:53:00	2019-08-07 03:53:00	(Eastern Standard Time)	0031:33:27.000		733	108.519	76.8196	10:24:00	92.8017	321.107	25.8517	1.58655	0.0155012	0.000992079	29.9615	747.173
2019-08-07 03:53:00	2019-08-07 03:53:00	2019-08-07 03:54:00	2019-08-07 03:54:00	(Eastern Standard Time)	0031:34:27.000		54	106.07	75.8083	10:25:00	91.1095	319.893	25.845	1.5866	0.0155012	0.000992079	29.9709	747.164
2019-08-07 03:54:00	2019-08-07 03:54:00	2019-08-07 03:55:00	2019-08-07 03:55:00	(Eastern Standard Time)	0031:35:27.000		373	106.923	77.3781	10:26:00	92.3887	319.341	25.8413	1.58644	0.0155012	0.000992079	29.9613	747.159
2019-08-07 03:55:00	2019-08-07 03:55:00	2019-08-07 03:56:00	2019-08-07 03:56:00	(Eastern Standard Time)	0031:36:27.000		693	104.185	75.7681	10:27:00	90.3136	319.829	25.8318	1.58649	0.0155012	0.000992079	30.0869	747.159
2019-08-07 03:56:00	2019-08-07 03:56:00	2019-08-07 03:57:00	2019-08-07 03:57:00	(Eastern Standard Time)	0031:37:27.000		18	110.278	82.6388	10:28:00	96.6186	323.601	25.8387	1.58661	0.0155012	0.000992079	30.6646	747.157
2019-08-07 03:57:00	2019-08-07 03:57:00	2019-08-07 03:58:00	2019-08-07 03:58:00	(Eastern Standard Time)	0031:38:27.000		341	108.225	79.1545	10:29:00	93.8804	323.345	25.8659	1.58652	0.0155012	0.000992079	29.193	747.147
2019-08-07 03:58:00	2019-08-07 03:58:00	2019-08-07 03:59:00	2019-08-07 03:59:00	(Eastern Standard Time)	0031:39:27.000		667	108.385	79.6431	10:30:00	94.2406	325.87	25.8716	1.58664	0.0155012	0.000992079	29.0943	747.146
2019-08-07 03:59:00	2019-08-07 03:59:00	2019-08-07 04:00:00	2019-08-07 04:00:00	(Eastern Standard Time)	0031:40:27.000		993	106.507	78.6205	10:31:00	92.7839	326.392	25.8757	1.58655	0.0155012	0.000992079	29.1361	747.144
2019-08-07 04:00:00	2019-08-07 04:00:00	2019-08-07 04:01:00	2019-08-07 04:01:00	(Eastern Standard Time)	0031:41:27.000		320	104.755	77.5994	10:32:00	91.4466	325.957	25.8736	1.58665	0.0155012	0.000992079	29.1137	747.117
2019-08-07 04:01:00	2019-08-07 04:01:00	2019-08-07 04:02:00	2019-08-07 04:02:00	(Eastern Standard Time)	0031:42:27.000		645	102.856	76.5902	10:33:00	90.0248	324.903	25.8818	1.58637	0.0155012	0.000992079	29.1472	747.098
2019-08-07 04:02:00	2019-08-07 04:02:00	2019-08-07 04:03:00	2019-08-07 04:03:00	(Eastern Standard Time)	0031:43:27.000		969	103.15	77.4166	10:34:00	90.5557	324.433	25.878	1.58651	0.0155012	0.000992079	29.0825	747.087
2019-08-07 04:03:00	2019-08-07 04:03:00	2019-08-07 04:04:00	2019-08-07 04:04:00	(Eastern Standard Time)	0031:44:27.000		291	103.355	77.8014	10:35:00	90.8253	320.968	25.8764	1.5864	0.0155012	0.000992079	29.0851	747.081
2019-08-07 04:04:00	2019-08-07 04:04:00	2019-08-07 04:05:00	2019-08-07 04:05:00	(Eastern Standard Time)	0031:45:27.000		615	105.474	77.4817	10:36:00	91.7111	323.59	25.8771	1.58656	0.0155012	0.000992079	29.0684	747.075
2019-08-07 04:05:00	2019-08-07 04:05:00	2019-08-07 04:06:00	2019-08-07 04:06:00	(Eastern Standard Time)	0031:46:27.000		937	103.08	75.2928	10:37:00	89.3825	322.333	25.8806	1.5865	0.0155012	0.000992079	29.0892	747.075
2019-08-07 04:06:00	2019-08-07 04:06:00	2019-08-07 04:07:00	2019-08-07 04:07:00	(Eastern Standard Time)	0031:47:27.000		260	102.168	75.2691	10:38:00	88.9154	322.032	25.878	1.58657	0.0155012	0.000992079	29.0874	747.081
2019-08-07 04:07:00	2019-08-07 04:07:00	2019-08-07 04:08:00	2019-08-07 04:08:00	(Eastern Standard Time)	0031:48:27.000		582	103.169	75.8667	10:39:00	89.8252	321.807	25.8798	1.58643	0.0155012	0.000992079	29.116	747.068
2019-08-07 04:08:00	2019-08-07 04:08:00	2019-08-07 04:09:00	2019-08-07 04:09:00	(Eastern Standard Time)	0031:49:27.000		904	102.184	76.5359	10:40:00	89.57	322.269	25.8817	1.58627	0.0155012	0.000992079	29.0735	747.057
2019-08-07 04:09:00	2019-08-07 04:09:00	2019-08-07 04:10:00	2019-08-07 04:10:00	(Eastern Standard Time)	0031:50:27.000		227	101.615	75.7342	10:41:00	88.9639	321.486	25.8884	1.58639	0.0155012	0.000992079	29.0801	747.044
2019-08-07 04:10:00	2019-08-07 04:10:00	2019-08-07 04:11:00	2019-08-07 04:11:00	(Eastern Standard Time)	0031:51:27.000		548	101.239	75.9957	10:42:00	88.8576	320.957	25.8839	1.58636	0.0155012	0.000992079	29.1064	747.038
2019-08-07 04:11:00	2019-08-07 04:11:00	2019-08-07 04:12:00	2019-08-07 04:12:00	(Eastern Standard Time)	0031:52:27.000		867	100.337	74.638	10:43:00	87.7643	318.883	25.883	1.5865	0.0155012	0.000992079	29.0924	747.054
2019-08-07 04:12:00	2019-08-07 04:12:00	2019-08-07 04:13:00	2019-08-07 04:13:00	(Eastern Standard Time)	0031:53:27.000		186	98.8691	73.39	10:44:00	86.4471	318.212	25.8742	1.58638	0.0155012	0.000992079	29.0939	747.066
2019-08-07 04:13:00	2019-08-07 04:13:00	2019-08-07 04:14:00	2019-08-07 04:14:00	(Eastern Standard Time)	0031:54:27.000		502	97.6896	72.7664	10:45:00	85.4902	315.506	25.8619	1.58665	0.0155012	0.000992079	29.1258	747.07
2019-08-07 04:14:00	2019-08-07 04:14:00	2019-08-07 04:15:00	2019-08-07 04:15:00	(Eastern Standard Time)	0031:55:27.000		820	99.7977	75.1454	10:46:00	87.7484	318.52	25.8635	1.58648	0.0155012	0.000992079	29.1604	747.087
2019-08-07 04:15:00	2019-08-07 04:15:00	2019-08-07 04:16:00	2019-08-07 04:16:00	(Eastern Standard Time)	0031:56:27.000		139	100.566	76.0595	10:47:00	88.5559	318.042	25.8646	1.58635	0.0155012	0.000992079	29.2066	747.07
2019-08-07 04:16:00	2019-08-07 04:16:00	2019-08-07 04:17:00	2019-08-07 04:17:00	(Eastern Standard Time)	0031:57:27.000		457	98.5929	74.5297	10:48:00	86.8159	317.598	25.8622	1.58642	0.0155012	0.000992079	29.1947	747.045
2019-08-07 04:17:00	2019-08-07 04:17:00	2019-08-07 04:18:00	2019-08-07 04:18:00	(Eastern Standard Time)	0031:58:27.000		778	103.95	77.1594	10:49:00	90.718	321.118	25.87	1.58646	0.0155012	0.000992079	29.1787	747.033
2019-08-07 04:18:00	2019-08-07 04:18:00	2019-08-07 04:19:00	2019-08-07 04:19:00	(Eastern Standard Time)	0031:59:27.000		97	102.619	74.4451	10:50:00	88.7069	318.233	25.8674	1.58638	0.0155012	0.000992079	29.1667	747.02
2019-08-07 04:19:00	2019-08-07 04:19:00	2019-08-07 04:20:00	2019-08-07 04:20:00	(Eastern Standard Time)	0032:00:27.000		411	99.9179	73.0809	10:51:00	86.6701	314.335	25.8608	1.58644	0.0155012	0.000992079	29.1605	747.026
2019-08-07 04:20:00	2019-08-07 04:20:00	2019-08-07 04:21:00	2019-08-07 04:21:00	(Eastern Standard Time)	0032:01:27.000		725	97.9072	71.5725	10:52:00	85.0193	313.812	25.8608	1.5864	0.0155012	0.000992079	29.1157	747.03
2019-08-07 04:21:00	2019-08-07 04:21:00	2019-08-07 04:22:00	2019-08-07 04:22:00	(Eastern Standard Time)	0032:02:27.000		40	96.466	71.3335	10:53:00	84.1459	313.697	25.8571	1.58653	0.0155012	0.000992079	29.1414	747.034
2019-08-07 04:22:00	2019-08-07 04:22:00	2019-08-07 04:23:00	2019-08-07 04:23:00	(Eastern Standard Time)	0032:03:27.000		354	98.7421	74.1774	10:54:00	86.6722	314.293	25.8545	1.58633	0.0155012	0.000992079	29.1475	747.049
2019-08-07 04:23:00	2019-08-07 04:23:00	2019-08-07 04:24:00	2019-08-07 04:24:00	(Eastern Standard Time)	0032:04:27.000		668	98.4729	74.2994	10:55:00	86.6039	313.707	25.8573	1.58649	0.0155012	0.000992079	29.1361	747.066
2019-08-07 04:24:00	2019-08-07 04:24:00	2019-08-07 04:25:00	2019-08-07 04:25:00	(Eastern Standard Time)	0032:05:27.000		982	99.7723	75.2426	10:56:00	87.7139	314.031	25.8577	1.58645	0.0155012	0.000992079	29.2714	747.087
2019-08-07 04:25:00	2019-08-07 04:25:00	2019-08-07 04:26:00	2019-08-07 04:26:00	(Eastern Standard Time)	0032:06:27.000		300	104.004	77.0495	10:57:00	90.6676	317.063	25.8687	1.58622	0.0155012	0.000992079	29.3926	747.093
2019-08-07 04:26:00	2019-08-07 04:26:00	2019-08-07 04:27:00	2019-08-07 04:27:00	(Eastern Standard Time)	0032:07:27.000		616	102.045	74.519	10:58:00	88.4344	316.295	25.8619	1.58653	0.0155012	0.000992079	29.3601	747.095
2019-08-07 04:27:00	2019-08-07 04:27:00	2019-08-07 04:28:00	2019-08-07 04:28:00	(Eastern Standard Time)	0032:08:27.000		936	105.383	77.4495	10:59:00	91.5646	319.68	25.8671	1.58617	0.0155012	0.000992079	29.6146	747.096
2019-08-07 04:28:00	2019-08-07 04:28:00	2019-08-07 04:29:00	2019-08-07 04:29:00	(Eastern Standard Time)	0032:09:27.000		254	103.109	75.5478	11:00:00	89.5341	317.296	25.8744	1.58639	0.0155012	0.000992079	29.5754	747.121
2019-08-07 04:29:00	2019-08-07 04:29:00	2019-08-07 04:30:00	2019-08-07 04:30:00	(Eastern Standard Time)	0032:10:27.000		569	98.5823	72.3525	11:01:00	85.6875	314.78	25.8746	1.5864	0.0155012	0.000992079	29.5632	747.144
2019-08-07 04:30:00	2019-08-07 04:30:00	2019-08-07 04:31:00	2019-08-07 04:31:00	(Eastern Standard Time)	0032:11:27.000		884	98.4577	73.0401	11:02:00	85.9376	314.885	25.8777	1.58636	0.0155012	0.000992079	29.5594	747.144
2019-08-07 04:31:00	2019-08-07 04:31:00	2019-08-07 04:32:00	2019-08-07 04:32:00	(Eastern Standard Time)	0032:12:27.000		199	96.916	71.6502	11:03:00	84.5574	314.094	25.876	1.5865	0.0155012	0.000992079	29.5623	747.144
2019-08-07 04:32:00	2019-08-07 04:32:00	2019-08-07 04:33:00	2019-08-07 04:33:00	(Eastern Standard Time)	0032:13:27.000		514	98.4246	74.0914	11:04:00	86.4808	315.494	25.8686	1.58649	0.0155012	0.000992079	29.5276	747.133
2019-08-07 04:33:00	2019-08-07 04:33:00	2019-08-07 04:34:00	2019-08-07 04:34:00	(Eastern Standard Time)	0032:14:27.000		827	97.6331	73.3783	11:05:00	85.6914	312.823	25.861	1.58645	0.0155012	0.000992079	29.5105	747.103
2019-08-07 04:34:00	2019-08-07 04:34:00	2019-08-07 04:35:00	2019-08-07 04:35:00	(Eastern Standard Time)	0032:15:27.000		140	96.4627	72.3725	11:06:00	84.6291	311.574	25.8533	1.58651	0.0155012	0.000992079	29.5075	747.088
2019-08-07 04:35:00	2019-08-07 04:35:00	2019-08-07 04:36:00	2019-08-07 04:36:00	(Eastern Standard Time)	0032:16:27.000		449	95.3563	71.2099	11:07:00	83.4994	309.495	25.8451	1.58655	0.0155012	0.000992079	29.5079	747.061
2019-08-07 04:36:00	2019-08-07 04:36:00	2019-08-07 04:37:00	2019-08-07 04:37:00	(Eastern Standard Time)	0032:17:27.000		757	95.4985	71.7373	11:08:00	83.8067	307.539	25.8376	1.58661	0.0155012	0.000992079	29.5364	747.035
2019-08-07 04:37:00	2019-08-07 04:37:00	2019-08-07 04:38:00	2019-08-07 04:38:00	(Eastern Standard Time)	0032:18:27.000		71	99.5923	75.7915	11:09:00	87.898	313.324	25.8397	1.58656	0.0155012	0.000992079	29.5714	747.023
2019-08-07 04:38:00	2019-08-07 04:38:00	2019-08-07 04:39:00	2019-08-07 04:39:00	(Eastern Standard Time)	0032:19:27.000		384	97.8717	74.4586	11:10:00	86.3905	312.625	25.8423	1.58639	0.0155012	0.000992079	29.5733	747.02
2019-08-07 04:39:00	2019-08-07 04:39:00	2019-08-07 04:40:00	2019-08-07 04:40:00	(Eastern Standard Time)	0032:20:27.000		694	95.7778	72.359	11:11:00	84.2748	309.938	25.8421	1.58641	0.0155012	0.000992079	29.562	747.012
2019-08-07 04:40:00	2019-08-07 04:40:00	2019-08-07 04:41:00	2019-08-07 04:41:00	(Eastern Standard Time)	0032:21:27.000		2	94.7856	71.2906	11:12:00	83.2442	307.739	25.8385	1.58651	0.0155012	0.000992079	29.559	747.005
2019-08-07 04:41:00	2019-08-07 04:41:00	2019-08-07 04:42:00	2019-08-07 04:42:00	(Eastern Standard Time)	0032:22:27.000		310	94.6089	71.2707	11:13:00	83.1488	307.406	25.8286	1.58662	0.0155012	0.000992079	29.5649	746.999
2019-08-07 04:42:00	2019-08-07 04:42:00	2019-08-07 04:43:00	2019-08-07 04:43:00	(Eastern Standard Time)	0032:23:27.000		616	96.3373	72.9191	11:14:00	84.806	306.47	25.8223	1.58649	0.0155012	0.000992079	29.5832	746.983
2019-08-07 04:43:00	2019-08-07 04:43:00	2019-08-07 04:44:00	2019-08-07 04:44:00	(Eastern Standard Time)	0032:24:27.000		925	101.814	75.853	11:15:00	88.9436	308.476	25.8202	1.58644	0.0155012	0.000992079	29.6003	746.978
2019-08-07 04:44:00	2019-08-07 04:44:00	2019-08-07 04:45:00	2019-08-07 04:45:00	(Eastern Standard Time)	0032:25:27.000		233	99.0988	72.3989	11:16:00	85.8823	307.051	25.8196	1.58646	0.0155012	0.000992079	29.5779	746.979
2019-08-07 04:45:00	2019-08-07 04:45:00	2019-08-07 04:46:00	2019-08-07 04:46:00	(Eastern Standard Time)	0032:26:27.000		539	98.0951	72.4948	11:17:00	85.4069	306.265	25.8084	1.58632	0.0155012	0.000992079	29.5839	746.971
2019-08-07 04:46:00	2019-08-07 04:46:00	2019-08-07 04:47:00	2019-08-07 04:47:00	(Eastern Standard Time)	0032:27:27.000		849	100.204	74.027	11:18:00	87.2677	309.639	25.8075	1.58636	0.0155012	0.000992079	29.6414	746.978
2019-08-07 04:47:00	2019-08-07 04:47:00	2019-08-07 04:48:00	2019-08-07 04:48:00	(Eastern Standard Time)	0032:28:27.000		157	100.519	74.9922	11:19:00	87.9036	309.819	25.8154	1.58641	0.0155012	0.000992079	29.7142	746.98
2019-08-07 04:48:00	2019-08-07 04:48:00	2019-08-07 04:49:00	2019-08-07 04:49:00	(Eastern Standard Time)	0032:29:27.000		473	105.791	78.9444	11:20:00	92.3886	316.158	25.8184	1.58642	0.0155012	0.000992079	29.7557	746.977
2019-08-07 04:49:00	2019-08-07 04:49:00	2019-08-07 04:50:00	2019-08-07 04:50:00	(Eastern Standard Time)	0032:30:27.000		792	109.717	80.2156	11:21:00	95.0766	319.511	25.8259	1.58648	0.0155012	0.000992079	29.336	746.974
2019-08-07 04:50:00	2019-08-07 04:50:00	2019-08-07 04:51:00	2019-08-07 04:51:00	(Eastern Standard Time)	0032:31:27.000		110	104.825	75.8821	11:22:00	90.4123	317.095	25.8296	1.58635	0.0155012	0.000992079	29.3229	746.958
2019-08-07 04:51:00	2019-08-07 04:51:00	2019-08-07 04:52:00	2019-08-07 04:52:00	(Eastern Standard Time)	0032:32:27.000		429	107.149	78.0295	11:23:00	92.6933	318.586	25.8197	1.58638	0.0155012	0.000992079	29.4097	746.943
2019-08-07 04:52:00	2019-08-07 04:52:00	2019-08-07 04:53:00	2019-08-07 04:53:00	(Eastern Standard Time)	0032:33:27.000		746	103.9	76.6188	11:24:00	90.3842	316.979	25.8095	1.58624	0.0155012	0.000992079	29.375	746.942
2019-08-07 04:53:00	2019-08-07 04:53:00	2019-08-07 04:54:00	2019-08-07 04:54:00	(Eastern Standard Time)	0032:34:27.000		63	103.597	77.0776	11:25:00	90.5789	316.19	25.8224	1.58654	0.0155012	0.000992079	29.3091	746.942
2019-08-07 04:54:00	2019-08-07 04:54:00	2019-08-07 04:55:00	2019-08-07 04:55:00	(Eastern Standard Time)	0032:35:27.000		379	103.107	77.8926	11:26:00	90.6677	315.558	25.8222	1.58642	0.0155012	0.000992079	29.4198	746.943
2019-08-07 04:55:00	2019-08-07 04:55:00	2019-08-07 04:56:00	2019-08-07 04:56:00	(Eastern Standard Time)	0032:36:27.000		698	105.206	77.5142	11:27:00	91.5336	319.266	25.8474	1.58633	0.0155012	0.000992079	29.5048	746.952
2019-08-07 04:56:00	2019-08-07 04:56:00	2019-08-07 04:57:00	2019-08-07 04:57:00	(Eastern Standard Time)	0032:37:27.000		18	105.027	77.4747	11:28:00	91.3696	319.319	25.8478	1.58641	0.0155012	0.000992079	29.4933	746.964
2019-08-07 04:57:00	2019-08-07 04:57:00	2019-08-07 04:58:00	2019-08-07 04:58:00	(Eastern Standard Time)	0032:38:27.000		335	104.37	77.1437	11:29:00	90.8995	317.106	25.8298	1.58647	0.0155012	0.000992079	29.504	746.985
2019-08-07 04:58:00	2019-08-07 04:58:00	2019-08-07 04:59:00	2019-08-07 04:59:00	(Eastern Standard Time)	0032:39:27.000		652	103.896	77.6722	11:30:00	90.8988	317.137	25.8335	1.58639	0.0155012	0.000992079	29.5178	747
2019-08-07 04:59:00	2019-08-07 04:59:00	2019-08-07 05:00:00	2019-08-07 05:00:00	(Eastern Standard Time)	0032:40:27.000		975	111.374	83.3155	11:31:00	97.4412	322.903	25.8233	1.58655	0.0155012	0.000992079	30.3608	747.016
2019-08-07 05:00:00	2019-08-07 05:00:00	2019-08-07 05:01:00	2019-08-07 05:01:00	(Eastern Standard Time)	0032:41:27.000		303	114.08	82.9894	11:32:00	98.6927	326.956	25.821	1.58625	0.0155012	0.000992079	31.6639	747.022
2019-08-07 05:01:00	2019-08-07 05:01:00	2019-08-07 05:02:00	2019-08-07 05:02:00	(Eastern Standard Time)	0032:42:27.000		632	110.985	80.0798	11:33:00	95.7115	328.464	25.8058	1.58616	0.0155012	0.000992079	30.6164	747.02
2019-08-07 05:02:00	2019-08-07 05:02:00	2019-08-07 05:03:00	2019-08-07 05:03:00	(Eastern Standard Time)	0032:43:27.000		962	112.74	81.3373	11:34:00	97.3184	329.802	25.8036	1.58649	0.0155012	0.000992079	30.0955	747.019
2019-08-07 05:03:00	2019-08-07 05:03:00	2019-08-07 05:04:00	2019-08-07 05:04:00	(Eastern Standard Time)	0032:44:27.000		284	109.012	79.5909	11:35:00	94.6375	325.91	25.801	1.58639	0.0155012	0.000992079	30.149	747.02
2019-08-07 05:04:00	2019-08-07 05:04:00	2019-08-07 05:05:00	2019-08-07 05:05:00	(Eastern Standard Time)	0032:45:27.000		615	112.731	84.079	11:36:00	98.7413	330.945	25.8104	1.58633	0.0155012	0.000992079	30.4108	747.013
2019-08-07 05:05:00	2019-08-07 05:05:00	2019-08-07 05:06:00	2019-08-07 05:06:00	(Eastern Standard Time)	0032:46:27.000		947	112.23	82.6179	11:37:00	97.7732	332.244	25.827	1.58621	0.0155012	0.000992079	30.4504	747.008
2019-08-07 05:06:00	2019-08-07 05:06:00	2019-08-07 05:07:00	2019-08-07 05:07:00	(Eastern Standard Time)	0032:47:27.000		279	111.159	82.0151	11:38:00	96.8865	331.243	25.8314	1.58636	0.0155012	0.000992079	30.9895	747.006
2019-08-07 05:07:00	2019-08-07 05:07:00	2019-08-07 05:08:00	2019-08-07 05:08:00	(Eastern Standard Time)	0032:48:27.000		608	107.344	79.1206	11:39:00	93.6547	328.901	25.8157	1.58659	0.0155012	0.000992079	30.8983	747.008
2019-08-07 05:08:00	2019-08-07 05:08:00	2019-08-07 05:09:00	2019-08-07 05:09:00	(Eastern Standard Time)	0032:49:27.000		933	102.877	75.9106	11:40:00	89.8077	324.892	25.7963	1.58628	0.0155012	0.000992079	30.7833	747.017
2019-08-07 05:09:00	2019-08-07 05:09:00	2019-08-07 05:10:00	2019-08-07 05:10:00	(Eastern Standard Time)	0032:50:27.000		256	100.782	74.6083	11:41:00	88.0704	321.454	25.7845	1.58642	0.0155012	0.000992079	30.7159	747.013
2019-08-07 05:10:00	2019-08-07 05:10:00	2019-08-07 05:11:00	2019-08-07 05:11:00	(Eastern Standard Time)	0032:51:27.000		575	100.961	75.3696	11:42:00	88.5056	318.904	25.777	1.5862	0.0155012	0.000992079	30.7063	747.01
2019-08-07 05:11:00	2019-08-07 05:11:00	2019-08-07 05:12:00	2019-08-07 05:12:00	(Eastern Standard Time)	0032:52:27.000		893	101.312	75.9688	11:43:00	89.0038	318.637	25.7723	1.58627	0.0155012	0.000992079	30.6888	747
2019-08-07 05:12:00	2019-08-07 05:12:00	2019-08-07 05:13:00	2019-08-07 05:13:00	(Eastern Standard Time)	0032:53:27.000		214	101.581	76.3548	11:44:00	89.2942	319.595	25.7667	1.58627	0.0155012	0.000992079	30.5986	746.987
2019-08-07 05:13:00	2019-08-07 05:13:00	2019-08-07 05:14:00	2019-08-07 05:14:00	(Eastern Standard Time)	0032:54:27.000		533	99.8069	75.0265	11:45:00	87.7345	318.777	25.7561	1.58623	0.0155012	0.000992079	30.5027	746.987
2019-08-07 05:14:00	2019-08-07 05:14:00	2019-08-07 05:15:00	2019-08-07 05:15:00	(Eastern Standard Time)	0032:55:27.000		847	102.409	77.8036	11:46:00	90.3645	318.426	25.7735	1.58612	0.0155012	0.000992079	30.0591	746.984
2019-08-07 05:15:00	2019-08-07 05:15:00	2019-08-07 05:16:00	2019-08-07 05:16:00	(Eastern Standard Time)	0032:56:27.000		169	104.331	77.2182	11:47:00	91.0052	321.343	25.7805	1.58638	0.0155012	0.000992079	29.9455	746.99
2019-08-07 05:16:00	2019-08-07 05:16:00	2019-08-07 05:17:00	2019-08-07 05:17:00	(Eastern Standard Time)	0032:57:27.000		489	103.397	76.3152	11:48:00	90.1006	320.117	25.793	1.58633	0.0155012	0.000992079	30.0411	747.013
2019-08-07 05:17:00	2019-08-07 05:17:00	2019-08-07 05:18:00	2019-08-07 05:18:00	(Eastern Standard Time)	0032:58:27.000		809	100.475	74.0065	11:49:00	87.5668	320.053	25.7968	1.58641	0.0155012	0.000992079	30.0347	747.027
2019-08-07 05:18:00	2019-08-07 05:18:00	2019-08-07 05:19:00	2019-08-07 05:19:00	(Eastern Standard Time)	0032:59:27.000		125	97.0752	71.171	11:50:00	84.463	316.064	25.7896	1.58641	0.0155012	0.000992079	30.069	747.051
2019-08-07 05:19:00	2019-08-07 05:19:00	2019-08-07 05:20:00	2019-08-07 05:20:00	(Eastern Standard Time)	0033:00:27.000		438	95.5057	70.2026	11:51:00	83.1739	312.646	25.7926	1.5864	0.0155012	0.000992079	30.0766	747.052
2019-08-07 05:20:00	2019-08-07 05:20:00	2019-08-07 05:21:00	2019-08-07 05:21:00	(Eastern Standard Time)	0033:01:27.000		752	98.8575	74.6948	11:52:00	87.0485	314.115	25.7875	1.58637	0.0155012	0.000992079	29.9631	747.06
2019-08-07 05:21:00	2019-08-07 05:21:00	2019-08-07 05:22:00	2019-08-07 05:22:00	(Eastern Standard Time)	0033:02:27.000		67	99.7484	75.0655	11:53:00	87.7133	314.388	25.7858	1.58628	0.0155012	0.000992079	29.8475	747.062
2019-08-07 05:22:00	2019-08-07 05:22:00	2019-08-07 05:23:00	2019-08-07 05:23:00	(Eastern Standard Time)	0033:03:27.000		379	98.1049	73.7396	11:54:00	86.2101	311.938	25.7919	1.58622	0.0155012	0.000992079	29.8567	747.05
2019-08-07 05:23:00	2019-08-07 05:23:00	2019-08-07 05:24:00	2019-08-07 05:24:00	(Eastern Standard Time)	0033:04:27.000		690	96.4027	72.1488	11:55:00	84.5921	310.907	25.7855	1.58639	0.0155012	0.000992079	29.873	747.049
2019-08-07 05:24:00	2019-08-07 05:24:00	2019-08-07 05:25:00	2019-08-07 05:25:00	(Eastern Standard Time)	0033:05:27.000		999	95.6535	71.5519	11:56:00	83.8981	309.402	25.7805	1.58645	0.0155012	0.000992079	29.8727	747.037
2019-08-07 05:25:00	2019-08-07 05:25:00	2019-08-07 05:26:00	2019-08-07 05:26:00	(Eastern Standard Time)	0033:06:27.000		308	95.116	71.0588	11:57:00	83.4051	307.477	25.7793	1.58648	0.0155012	0.000992079	29.883	747.045
2019-08-07 05:26:00	2019-08-07 05:26:00	2019-08-07 05:27:00	2019-08-07 05:27:00	(Eastern Standard Time)	0033:07:27.000		616	95.0294	71.4136	11:58:00	83.4961	307.99	25.7713	1.58626	0.0155012	0.000992079	29.887	747.082
2019-08-07 05:27:00	2019-08-07 05:27:00	2019-08-07 05:28:00	2019-08-07 05:28:00	(Eastern Standard Time)	0033:08:27.000		922	95.3574	71.3529	11:59:00	83.6317	306.746	25.773	1.58646	0.0155012	0.000992079	29.8859	747.099
2019-08-07 05:28:00	2019-08-07 05:28:00	2019-08-07 05:29:00	2019-08-07 05:29:00	(Eastern Standard Time)	0033:09:27.000		233	98.7644	75.4289	12:00:00	87.3028	309.474	25.7683	1.58649	0.0155012	0.000992079	29.7929	747.111
2019-08-07 05:29:00	2019-08-07 05:29:00	2019-08-07 05:30:00	2019-08-07 05:30:00	(Eastern Standard Time)	0033:10:27.000		547	102.261	76.179	12:01:00	89.3983	313.979	25.7824	1.58633	0.0155012	0.000992079	29.4271	747.114
2019-08-07 05:30:00	2019-08-07 05:30:00	2019-08-07 05:31:00	2019-08-07 05:31:00	(Eastern Standard Time)	0033:11:27.000		857	99.1227	71.5423	12:02:00	85.5201	309.824	25.7796	1.58608	0.0155012	0.000992079	29.4214	747.116
2019-08-07 05:31:00	2019-08-07 05:31:00	2019-08-07 05:32:00	2019-08-07 05:32:00	(Eastern Standard Time)	0033:12:27.000		167	98.8994	71.9304	12:03:00	85.6311	309.65	25.7828	1.58628	0.0155012	0.000992079	29.4502	747.136
2019-08-07 05:32:00	2019-08-07 05:32:00	2019-08-07 05:33:00	2019-08-07 05:33:00	(Eastern Standard Time)	0033:13:27.000		477	98.0622	71.1845	12:04:00	84.8847	309.145	25.7865	1.5863	0.0155012	0.000992079	29.4855	747.146
2019-08-07 05:33:00	2019-08-07 05:33:00	2019-08-07 05:34:00	2019-08-07 05:34:00	(Eastern Standard Time)	0033:14:27.000		785	95.5348	69.807	12:05:00	82.9714	308.422	25.7837	1.58639	0.0155012	0.000992079	29.5092	747.159
2019-08-07 05:34:00	2019-08-07 05:34:00	2019-08-07 05:35:00	2019-08-07 05:35:00	(Eastern Standard Time)	0033:15:27.000		93	95.1326	70.2357	12:06:00	82.9449	306.99	25.7807	1.58627	0.0155012	0.000992079	29.513	747.172
2019-08-07 05:35:00	2019-08-07 05:35:00	2019-08-07 05:36:00	2019-08-07 05:36:00	(Eastern Standard Time)	0033:16:27.000		398	95.1992	70.7606	12:07:00	83.2348	306.348	25.7809	1.58645	0.0155012	0.000992079	29.5068	747.18
2019-08-07 05:36:00	2019-08-07 05:36:00	2019-08-07 05:37:00	2019-08-07 05:37:00	(Eastern Standard Time)	0033:17:27.000		707	100.941	77.0524	12:08:00	89.1781	309.982	25.7744	1.5861	0.0155012	0.000992079	29.4152	747.185
2019-08-07 05:37:00	2019-08-07 05:37:00	2019-08-07 05:38:00	2019-08-07 05:38:00	(Eastern Standard Time)	0033:18:27.000		17	101.437	74.8841	12:09:00	88.3393	309.103	25.7757	1.58638	0.0155012	0.000992079	29.4135	747.186
2019-08-07 05:38:00	2019-08-07 05:38:00	2019-08-07 05:39:00	2019-08-07 05:39:00	(Eastern Standard Time)	0033:19:27.000		326	104.578	77.0026	12:10:00	90.9156	309.062	25.7826	1.58619	0.0155012	0.000992079	29.3448	747.188
2019-08-07 05:39:00	2019-08-07 05:39:00	2019-08-07 05:40:00	2019-08-07 05:40:00	(Eastern Standard Time)	0033:20:27.000		635	105.171	77.3359	12:11:00	91.3843	308.393	25.7843	1.58619	0.0155012	0.000992079	29.4573	747.191
2019-08-07 05:40:00	2019-08-07 05:40:00	2019-08-07 05:41:00	2019-08-07 05:41:00	(Eastern Standard Time)	0033:21:27.000		945	108.413	79.9229	12:12:00	94.3829	315.543	25.7939	1.58643	0.0155012	0.000992079	29.3993	747.198
2019-08-07 05:41:00	2019-08-07 05:41:00	2019-08-07 05:42:00	2019-08-07 05:42:00	(Eastern Standard Time)	0033:22:27.000		266	109.432	81.436	12:13:00	95.5837	319.627	25.7963	1.58621	0.0155012	0.000992079	29.5174	747.212
2019-08-07 05:42:00	2019-08-07 05:42:00	2019-08-07 05:43:00	2019-08-07 05:43:00	(Eastern Standard Time)	0033:23:27.000		588	109.943	80.6726	12:14:00	95.5418	322.097	25.8161	1.5863	0.0155012	0.000992079	29.6207	747.23
2019-08-07 05:43:00	2019-08-07 05:43:00	2019-08-07 05:44:00	2019-08-07 05:44:00	(Eastern Standard Time)	0033:24:27.000		908	108.824	78.7465	12:15:00	94.0782	320.053	25.8403	1.58635	0.0155012	0.000992079	29.8906	747.236
2019-08-07 05:44:00	2019-08-07 05:44:00	2019-08-07 05:45:00	2019-08-07 05:45:00	(Eastern Standard Time)	0033:25:27.000		229	106.864	78.4546	12:16:00	92.9528	320.641	25.8582	1.58626	0.0155012	0.000992079	29.7775	747.251
2019-08-07 05:45:00	2019-08-07 05:45:00	2019-08-07 05:46:00	2019-08-07 05:46:00	(Eastern Standard Time)	0033:26:27.000		555	109.943	80.1708	12:17:00	95.3634	325.165	25.8631	1.58618	0.0155012	0.000992079	30.0103	747.283
2019-08-07 05:46:00	2019-08-07 05:46:00	2019-08-07 05:47:00	2019-08-07 05:47:00	(Eastern Standard Time)	0033:27:27.000		879	112.495	81.6845	12:18:00	97.4477	324.065	25.8699	1.58621	0.0155012	0.000992079	30.0834	747.283
2019-08-07 05:47:00	2019-08-07 05:47:00	2019-08-07 05:48:00	2019-08-07 05:48:00	(Eastern Standard Time)	0033:28:27.000		206	108.816	78.8744	12:19:00	94.2447	326.37	25.8692	1.58629	0.0155012	0.000992079	29.7297	747.282
2019-08-07 05:48:00	2019-08-07 05:48:00	2019-08-07 05:49:00	2019-08-07 05:49:00	(Eastern Standard Time)	0033:29:27.000		534	109.957	80.1076	12:20:00	95.4455	327.749	25.8532	1.58615	0.0155012	0.000992079	29.6577	747.266
2019-08-07 05:49:00	2019-08-07 05:49:00	2019-08-07 05:50:00	2019-08-07 05:50:00	(Eastern Standard Time)	0033:30:27.000		859	105.723	76.644	12:21:00	91.6622	325.217	25.8473	1.58623	0.0155012	0.000992079	28.8321	747.244
2019-08-07 05:50:00	2019-08-07 05:50:00	2019-08-07 05:51:00	2019-08-07 05:51:00	(Eastern Standard Time)	0033:31:27.000		184	105.97	78.4321	12:22:00	92.657	324.292	25.8463	1.58635	0.0155012	0.000992079	28.8849	747.235
2019-08-07 05:51:00	2019-08-07 05:51:00	2019-08-07 05:52:00	2019-08-07 05:52:00	(Eastern Standard Time)	0033:32:27.000		506	102.912	76.3528	12:23:00	90.1065	322.333	25.8407	1.58625	0.0155012	0.000992079	28.8518	747.234
2019-08-07 05:52:00	2019-08-07 05:52:00	2019-08-07 05:53:00	2019-08-07 05:53:00	(Eastern Standard Time)	0033:33:27.000		828	102.276	76.4068	12:24:00	89.7826	321.668	25.8345	1.58627	0.0155012	0.000992079	28.8578	747.225
2019-08-07 05:53:00	2019-08-07 05:53:00	2019-08-07 05:54:00	2019-08-07 05:54:00	(Eastern Standard Time)	0033:34:27.000		140	100.267	74.7409	12:25:00	87.9521	315.993	25.8361	1.58639	0.0155012	0.000992079	28.8411	747.23
2019-08-07 05:54:00	2019-08-07 05:54:00	2019-08-07 05:55:00	2019-08-07 05:55:00	(Eastern Standard Time)	0033:35:27.000		457	100.886	76.19	12:26:00	88.9334	316.789	25.8235	1.58636	0.0155012	0.000992079	28.8557	747.223
2019-08-07 05:55:00	2019-08-07 05:55:00	2019-08-07 05:56:00	2019-08-07 05:56:00	(Eastern Standard Time)	0033:36:27.000		772	100.524	75.2547	12:27:00	88.2914	314.769	25.8154	1.58622	0.0155012	0.000992079	28.861	747.222
2019-08-07 05:56:00	2019-08-07 05:56:00	2019-08-07 05:57:00	2019-08-07 05:57:00	(Eastern Standard Time)	0033:37:27.000		86	100.442	75.6547	12:28:00	88.4321	312.906	25.8126	1.58617	0.0155012	0.000992079	28.8518	747.222
2019-08-07 05:57:00	2019-08-07 05:57:00	2019-08-07 05:58:00	2019-08-07 05:58:00	(Eastern Standard Time)	0033:38:27.000		401	103.453	78.5603	12:29:00	91.281	315.231	25.8253	1.58617	0.0155012	0.017659	28.9908	747.217
2019-08-07 05:58:00	2019-08-07 05:58:00	2019-08-07 05:59:00	2019-08-07 05:59:00	(Eastern Standard Time)	0033:39:27.000		717	101.822	77.489	12:30:00	89.9274	315.453	25.8396	1.58627	0.0155012	0.000992079	29.043	747.205
2019-08-07 05:59:00	2019-08-07 05:59:00	2019-08-07 06:00:00	2019-08-07 06:00:00	(Eastern Standard Time)	0033:40:27.000		35	100.997	76.6779	12:31:00	89.1777	317.794	25.8639	1.5862	0.0155012	0.000992079	29.0838	747.196
2019-08-07 06:00:00	2019-08-07 06:00:00	2019-08-07 06:01:00	2019-08-07 06:01:00	(Eastern Standard Time)	0033:41:27.000		350	99.1817	75.0618	12:32:00	87.4346	315.189	25.8619	1.5863	0.0155012	0.000992079	29.0803	747.19
2019-08-07 06:01:00	2019-08-07 06:01:00	2019-08-07 06:02:00	2019-08-07 06:02:00	(Eastern Standard Time)	0033:42:27.000		663	100.289	76.0769	12:33:00	88.4811	312.157	25.8605	1.58627	0.0155012	0.000992079	29.0798	747.183
2019-08-07 06:02:00	2019-08-07 06:02:00	2019-08-07 06:03:00	2019-08-07 06:03:00	(Eastern Standard Time)	0033:43:27.000		978	101.455	76.487	12:34:00	89.3057	315.779	25.8731	1.58626	0.0155012	0.000992079	28.9626	747.183
2019-08-07 06:03:00	2019-08-07 06:03:00	2019-08-07 06:04:00	2019-08-07 06:04:00	(Eastern Standard Time)	0033:44:27.000		293	97.2595	71.7539	12:35:00	84.902	313.363	25.8805	1.58623	0.0155012	0.000992079	28.9135	747.192
2019-08-07 06:04:00	2019-08-07 06:04:00	2019-08-07 06:05:00	2019-08-07 06:05:00	(Eastern Standard Time)	0033:45:27.000		605	95.6791	70.5687	12:36:00	83.5187	311.771	25.8802	1.58619	0.0155012	0.000992079	28.896	747.21
2019-08-07 06:05:00	2019-08-07 06:05:00	2019-08-07 06:06:00	2019-08-07 06:06:00	(Eastern Standard Time)	0033:46:27.000		915	94.7442	70.105	12:37:00	82.8064	310.476	25.8769	1.5862	0.0155012	0.000992079	28.8975	747.229
2019-08-07 06:06:00	2019-08-07 06:06:00	2019-08-07 06:07:00	2019-08-07 06:07:00	(Eastern Standard Time)	0033:47:27.000		227	99.1844	74.9521	12:38:00	87.4061	311.083	25.8794	1.58609	0.0155012	0.000992079	28.9595	747.25
2019-08-07 06:07:00	2019-08-07 06:07:00	2019-08-07 06:08:00	2019-08-07 06:08:00	(Eastern Standard Time)	0033:48:27.000		539	99.8315	75.9954	12:39:00	88.2262	311.647	25.8781	1.58626	0.0155012	0.000992079	28.979	747.252
2019-08-07 06:08:00	2019-08-07 06:08:00	2019-08-07 06:09:00	2019-08-07 06:09:00	(Eastern Standard Time)	0033:49:27.000		850	97.8974	73.8384	12:40:00	86.2557	310.969	25.8833	1.58609	0.0155012	0.000992079	28.9652	747.257
2019-08-07 06:09:00	2019-08-07 06:09:00	2019-08-07 06:10:00	2019-08-07 06:10:00	(Eastern Standard Time)	0033:50:27.000		161	97.5723	73.7853	12:41:00	86.0376	310.559	25.8821	1.58624	0.0155012	0.000992079	28.9724	747.28
2019-08-07 06:10:00	2019-08-07 06:10:00	2019-08-07 06:11:00	2019-08-07 06:11:00	(Eastern Standard Time)	0033:51:27.000		471	96.9929	73.3426	12:42:00	85.5272	310.134	25.8772	1.58616	0.0155012	0.000992079	29.0007	747.283
2019-08-07 06:11:00	2019-08-07 06:11:00	2019-08-07 06:12:00	2019-08-07 06:12:00	(Eastern Standard Time)	0033:52:27.000		785	101.013	76.1303	12:43:00	88.8664	313.686	25.8727	1.58636	0.0155012	0.000992079	28.9713	747.293
2019-08-07 06:12:00	2019-08-07 06:12:00	2019-08-07 06:13:00	2019-08-07 06:13:00	(Eastern Standard Time)	0033:53:27.000		96	99.6772	73.1557	12:44:00	86.6927	309.567	25.8622	1.58632	0.0155012	0.000992079	28.9555	747.299
2019-08-07 06:13:00	2019-08-07 06:13:00	2019-08-07 06:14:00	2019-08-07 06:14:00	(Eastern Standard Time)	0033:54:27.000		402	97.6532	71.2983	12:45:00	84.7647	305.867	25.8573	1.58634	0.0155012	0.000992079	28.9519	747.3
2019-08-07 06:14:00	2019-08-07 06:14:00	2019-08-07 06:15:00	2019-08-07 06:15:00	(Eastern Standard Time)	0033:55:27.000		705	97.0317	71.6091	12:46:00	84.6138	303.354	25.8454	1.58631	0.0155012	0.000992079	28.9552	747.311
2019-08-07 06:15:00	2019-08-07 06:15:00	2019-08-07 06:16:00	2019-08-07 06:16:00	(Eastern Standard Time)	0033:56:27.000		7	96.3812	71.405	12:47:00	84.2327	301.674	25.8368	1.58628	0.0155012	0.000992079	28.953	747.338
2019-08-07 06:16:00	2019-08-07 06:16:00	2019-08-07 06:17:00	2019-08-07 06:17:00	(Eastern Standard Time)	0033:57:27.000		311	99.592	75.2919	12:48:00	87.7026	303.04	25.8414	1.58622	0.0155012	0.000992079	29.0231	747.345
2019-08-07 06:17:00	2019-08-07 06:17:00	2019-08-07 06:18:00	2019-08-07 06:18:00	(Eastern Standard Time)	0033:58:27.000		617	104.92	79.8485	12:49:00	92.511	306.378	25.8356	1.58608	0.0155012	0.000992079	28.9962	747.345
2019-08-07 06:18:00	2019-08-07 06:18:00	2019-08-07 06:19:00	2019-08-07 06:19:00	(Eastern Standard Time)	0033:59:27.000		926	103.666	76.3066	12:50:00	90.1911	309.206	25.8335	1.58625	0.0155012	0.000992079	28.8208	747.345
2019-08-07 06:19:00	2019-08-07 06:19:00	2019-08-07 06:20:00	2019-08-07 06:20:00	(Eastern Standard Time)	0034:00:27.000		235	100.375	73.0123	12:51:00	86.9266	307.928	25.8219	1.58624	0.0155012	0.000992079	28.8121	747.348
2019-08-07 06:20:00	2019-08-07 06:20:00	2019-08-07 06:21:00	2019-08-07 06:21:00	(Eastern Standard Time)	0034:01:27.000		544	102.4	75.7422	12:52:00	89.2627	308.846	25.8047	1.5862	0.0155012	0.000992079	28.918	747.367
2019-08-07 06:21:00	2019-08-07 06:21:00	2019-08-07 06:22:00	2019-08-07 06:22:00	(Eastern Standard Time)	0034:02:27.000		857	105.278	77.9692	12:53:00	91.9143	312.802	25.8199	1.58619	0.0155012	0.000992079	28.9831	747.395
2019-08-07 06:22:00	2019-08-07 06:22:00	2019-08-07 06:23:00	2019-08-07 06:23:00	(Eastern Standard Time)	0034:03:27.000		168	100.34	74.1512	12:54:00	87.589	310.083	25.8311	1.58631	0.0155012	0.000992079	28.993	747.417
2019-08-07 06:23:00	2019-08-07 06:23:00	2019-08-07 06:24:00	2019-08-07 06:24:00	(Eastern Standard Time)	0034:04:27.000		478	99.4396	73.9574	12:55:00	87.0735	310.362	25.8316	1.58632	0.0155012	0.000992079	29.004	747.435
2019-08-07 06:24:00	2019-08-07 06:24:00	2019-08-07 06:25:00	2019-08-07 06:25:00	(Eastern Standard Time)	0034:05:27.000		787	97.7738	72.9537	12:56:00	85.736	308.404	25.8326	1.58611	0.0155012	0.000992079	29.0018	747.451
2019-08-07 06:25:00	2019-08-07 06:25:00	2019-08-07 06:26:00	2019-08-07 06:26:00	(Eastern Standard Time)	0034:06:27.000		96	101.048	76.2666	12:57:00	89.0131	308.535	25.8254	1.58625	0.0155012	0.000992079	28.9999	747.486
2019-08-07 06:26:00	2019-08-07 06:26:00	2019-08-07 06:27:00	2019-08-07 06:27:00	(Eastern Standard Time)	0034:07:27.000		410	104.032	79.2823	12:58:00	91.9549	313.519	25.8295	1.58617	0.0155012	0.000992079	28.9077	747.534
2019-08-07 06:27:00	2019-08-07 06:27:00	2019-08-07 06:28:00	2019-08-07 06:28:00	(Eastern Standard Time)	0034:08:27.000		725	107.469	79.264	12:59:00	93.6922	315.389	25.8394	1.58607	0.0155012	0.000992079	28.78	747.562
2019-08-07 06:28:00	2019-08-07 06:28:00	2019-08-07 06:29:00	2019-08-07 06:29:00	(Eastern Standard Time)	0034:09:27.000		37	102.644	74.8106	13:00:00	89.0602	311.426	25.8343	1.58632	0.0155012	0.000992079	28.7583	747.569
2019-08-07 06:29:00	2019-08-07 06:29:00	2019-08-07 06:30:00	2019-08-07 06:30:00	(Eastern Standard Time)	0034:10:27.000		347	100.665	73.3288	13:01:00	87.4046	309.814	25.835	1.58629	0.0155012	0.000992079	28.7751	747.568
2019-08-07 06:30:00	2019-08-07 06:30:00	2019-08-07 06:31:00	2019-08-07 06:31:00	(Eastern Standard Time)	0034:11:27.000		655	98.9042	72.7999	13:02:00	86.2088	307.457	25.8366	1.58626	0.0155012	0.000992079	28.805	747.558
2019-08-07 06:31:00	2019-08-07 06:31:00	2019-08-07 06:32:00	2019-08-07 06:32:00	(Eastern Standard Time)	0034:12:27.000		963	98.3774	72.9839	13:03:00	86.0635	307.897	25.8356	1.58618	0.0155012	0.000992079	28.7951	747.568
2019-08-07 06:32:00	2019-08-07 06:32:00	2019-08-07 06:33:00	2019-08-07 06:33:00	(Eastern Standard Time)	0034:13:27.000		272	97.2526	72.4833	13:04:00	85.2617	307.897	25.8283	1.58626	0.0155012	0.000992079	28.7965	747.567
2019-08-07 06:33:00	2019-08-07 06:33:00	2019-08-07 06:34:00	2019-08-07 06:34:00	(Eastern Standard Time)	0034:14:27.000		578	96.5403	71.9255	13:05:00	84.6339	306.204	25.8253	1.58613	0.0155012	0.000992079	28.794	747.563
2019-08-07 06:34:00	2019-08-07 06:34:00	2019-08-07 06:35:00	2019-08-07 06:35:00	(Eastern Standard Time)	0034:15:27.000		884	96.2936	72.1328	13:06:00	84.576	305.898	25.8183	1.58616	0.0155012	0.000992079	28.7917	747.546
2019-08-07 06:35:00	2019-08-07 06:35:00	2019-08-07 06:36:00	2019-08-07 06:36:00	(Eastern Standard Time)	0034:16:27.000		190	95.3598	71.3953	13:07:00	83.7463	304.99	25.8178	1.58627	0.0155012	0.000992079	28.7865	747.534
2019-08-07 06:36:00	2019-08-07 06:36:00	2019-08-07 06:37:00	2019-08-07 06:37:00	(Eastern Standard Time)	0034:17:27.000		494	94.5476	70.6915	13:08:00	83.0051	304.701	25.8139	1.58631	0.0155012	0.000992079	28.7877	747.545
2019-08-07 06:37:00	2019-08-07 06:37:00	2019-08-07 06:38:00	2019-08-07 06:38:00	(Eastern Standard Time)	0034:18:27.000		797	95.1171	71.3301	13:09:00	83.5733	302.869	25.8097	1.58623	0.0155012	0.000992079	28.7893	747.543
2019-08-07 06:38:00	2019-08-07 06:38:00	2019-08-07 06:39:00	2019-08-07 06:39:00	(Eastern Standard Time)	0034:19:27.000		99	94.3685	70.7611	13:10:00	82.8946	301.09	25.8062	1.58619	0.0155012	0.000992079	28.7897	747.544
2019-08-07 06:39:00	2019-08-07 06:39:00	2019-08-07 06:40:00	2019-08-07 06:40:00	(Eastern Standard Time)	0034:20:27.000		399	94.5428	70.9417	13:11:00	83.0783	299.86	25.8049	1.58637	0.0155012	0.000992079	28.7897	747.557
2019-08-07 06:40:00	2019-08-07 06:40:00	2019-08-07 06:41:00	2019-08-07 06:41:00	(Eastern Standard Time)	0034:21:27.000		697	94.2527	70.8562	13:12:00	82.8913	298.318	25.8077	1.58625	0.0155012	0.000992079	28.7844	747.568
2019-08-07 06:41:00	2019-08-07 06:41:00	2019-08-07 06:42:00	2019-08-07 06:42:00	(Eastern Standard Time)	0034:22:27.000		995	94.5686	71.3695	13:13:00	83.2939	297.712	25.8019	1.58619	0.0155012	0.000992079	28.7809	747.569
2019-08-07 06:42:00	2019-08-07 06:42:00	2019-08-07 06:43:00	2019-08-07 06:43:00	(Eastern Standard Time)	0034:23:27.000		293	95.7105	72.7559	13:14:00	84.4658	297.079	25.8015	1.5861	0.0155012	0.000992079	28.8315	747.551
2019-08-07 06:43:00	2019-08-07 06:43:00	2019-08-07 06:44:00	2019-08-07 06:44:00	(Eastern Standard Time)	0034:24:27.000		595	98.312	75.1091	13:15:00	86.9886	302.181	25.8006	1.58622	0.0155012	0.000992079	28.8431	747.499
2019-08-07 06:44:00	2019-08-07 06:44:00	2019-08-07 06:45:00	2019-08-07 06:45:00	(Eastern Standard Time)	0034:25:27.000		897	95.6539	72.8663	13:16:00	84.5548	301.769	25.7997	1.58628	0.0155012	0.000992079	28.8241	747.485
2019-08-07 06:45:00	2019-08-07 06:45:00	2019-08-07 06:46:00	2019-08-07 06:46:00	(Eastern Standard Time)	0034:26:27.000		199	94.4897	71.655	13:17:00	83.3977	300.649	25.796	1.58623	0.0155012	0.000992079	28.8224	747.471
2019-08-07 06:46:00	2019-08-07 06:46:00	2019-08-07 06:47:00	2019-08-07 06:47:00	(Eastern Standard Time)	0034:27:27.000		498	93.498	70.6328	13:18:00	82.4403	300.1	25.7971	1.58639	0.0155012	0.000992079	28.8194	747.454
2019-08-07 06:47:00	2019-08-07 06:47:00	2019-08-07 06:48:00	2019-08-07 06:48:00	(Eastern Standard Time)	0034:28:27.000		796	93.6871	70.8704	13:19:00	82.632	299.027	25.7905	1.58613	0.0155012	0.000992079	28.8208	747.45
2019-08-07 06:48:00	2019-08-07 06:48:00	2019-08-07 06:49:00	2019-08-07 06:49:00	(Eastern Standard Time)	0034:29:27.000		96	93.0107	70.3165	13:20:00	82.014	298.473	25.7903	1.58638	0.0155012	0.000992079	28.8204	747.447
2019-08-07 06:49:00	2019-08-07 06:49:00	2019-08-07 06:50:00	2019-08-07 06:50:00	(Eastern Standard Time)	0034:30:27.000		395	94.4496	72.0068	13:21:00	83.4868	299.239	25.7921	1.586	0.0155012	0.000992079	28.8224	747.445
2019-08-07 06:50:00	2019-08-07 06:50:00	2019-08-07 06:51:00	2019-08-07 06:51:00	(Eastern Standard Time)	0034:31:27.000		693	92.6172	70.4606	13:22:00	81.8539	298.219	25.7908	1.58624	0.0155012	0.000992079	28.8246	747.444
2019-08-07 06:51:00	2019-08-07 06:51:00	2019-08-07 06:52:00	2019-08-07 06:52:00	(Eastern Standard Time)	0034:32:27.000		991	93.4181	70.9116	13:23:00	82.4802	297.326	25.7806	1.58628	0.0155012	0.000992079	28.8203	747.446
2019-08-07 06:52:00	2019-08-07 06:52:00	2019-08-07 06:53:00	2019-08-07 06:53:00	(Eastern Standard Time)	0034:33:27.000		287	93.6817	71.2335	13:24:00	82.7333	295.354	25.778	1.58627	0.0155012	0.000992079	28.8218	747.45
2019-08-07 06:53:00	2019-08-07 06:53:00	2019-08-07 06:54:00	2019-08-07 06:54:00	(Eastern Standard Time)	0034:34:27.000		585	99.7694	76.8741	13:25:00	88.5498	301.304	25.7806	1.58621	0.0155012	0.000992079	28.8524	747.457
2019-08-07 06:54:00	2019-08-07 06:54:00	2019-08-07 06:55:00	2019-08-07 06:55:00	(Eastern Standard Time)	0034:35:27.000		890	103.544	78.719	13:26:00	91.2735	304.462	25.7801	1.58616	0.0155012	0.000992079	28.8493	747.476
2019-08-07 06:55:00	2019-08-07 06:55:00	2019-08-07 06:56:00	2019-08-07 06:56:00	(Eastern Standard Time)	0034:36:27.000		195	99.3098	72.6614	13:27:00	86.2123	303.899	25.7753	1.58611	0.0155012	0.000992079	28.8201	747.485
2019-08-07 06:56:00	2019-08-07 06:56:00	2019-08-07 06:57:00	2019-08-07 06:57:00	(Eastern Standard Time)	0034:37:27.000		497	96.1692	70.0942	13:28:00	83.4015	302.141	25.7726	1.58623	0.0155012	0.000992079	28.8211	747.5
2019-08-07 06:57:00	2019-08-07 06:57:00	2019-08-07 06:58:00	2019-08-07 06:58:00	(Eastern Standard Time)	0034:38:27.000		799	95.4871	70.1977	13:29:00	83.1222	302.111	25.7652	1.58625	0.0155012	0.000992079	28.8243	747.52
2019-08-07 06:58:00	2019-08-07 06:58:00	2019-08-07 06:59:00	2019-08-07 06:59:00	(Eastern Standard Time)	0034:39:27.000		101	95.0184	70.3875	13:30:00	83.0197	301.09	25.7689	1.58623	0.0155012	0.000992079	28.8208	747.559
2019-08-07 06:59:00	2019-08-07 06:59:00	2019-08-07 07:00:00	2019-08-07 07:00:00	(Eastern Standard Time)	0034:40:27.000		402	95.0706	70.9754	13:31:00	83.3199	301.01	25.7646	1.5861	0.0155012	0.000992079	28.8242	747.576
2019-08-07 07:00:00	2019-08-07 07:00:00	2019-08-07 07:01:00	2019-08-07 07:01:00	(Eastern Standard Time)	0034:41:27.000		707	99.8806	75.9642	13:32:00	88.1694	305.448	25.7632	1.58602	0.0155012	0.000992079	28.8567	747.594
2019-08-07 07:01:00	2019-08-07 07:01:00	2019-08-07 07:02:00	2019-08-07 07:02:00	(Eastern Standard Time)	0034:42:27.000		13	97.7046	74.321	13:33:00	86.2994	304.848	25.7611	1.58623	0.0155012	0.000992079	28.8267	747.602
2019-08-07 07:02:00	2019-08-07 07:02:00	2019-08-07 07:03:00	2019-08-07 07:03:00	(Eastern Standard Time)	0034:43:27.000		317	96.7538	73.7297	13:34:00	85.4862	304.091	25.7674	1.58605	0.0155012	0.000992079	28.8245	747.611
2019-08-07 07:03:00	2019-08-07 07:03:00	2019-08-07 07:04:00	2019-08-07 07:04:00	(Eastern Standard Time)	0034:44:27.000		623	98.7633	75.3391	13:35:00	87.3127	305.827	25.7682	1.58606	0.0155012	0.000992079	28.8597	747.629
2019-08-07 07:04:00	2019-08-07 07:04:00	2019-08-07 07:05:00	2019-08-07 07:05:00	(Eastern Standard Time)	0034:45:27.000		927	97.1561	73.8646	13:36:00	85.8339	303.484	25.7669	1.58608	0.0155012	0.000992079	28.8323	747.614
2019-08-07 07:05:00	2019-08-07 07:05:00	2019-08-07 07:06:00	2019-08-07 07:06:00	(Eastern Standard Time)	0034:46:27.000		231	95.9875	73.0801	13:37:00	84.84	303.182	25.7647	1.58621	0.0155012	0.000992079	28.8818	747.6
2019-08-07 07:06:00	2019-08-07 07:06:00	2019-08-07 07:07:00	2019-08-07 07:07:00	(Eastern Standard Time)	0034:47:27.000		532	96.4566	73.0287	13:38:00	85.0563	301.684	25.7677	1.58616	0.0155012	0.000992079	28.9084	747.609
2019-08-07 07:07:00	2019-08-07 07:07:00	2019-08-07 07:08:00	2019-08-07 07:08:00	(Eastern Standard Time)	0034:48:27.000		829	98.869	74.8706	13:39:00	87.1111	300.983	25.7645	1.58604	0.0155012	0.000992079	28.9212	747.618
2019-08-07 07:08:00	2019-08-07 07:08:00	2019-08-07 07:09:00	2019-08-07 07:09:00	(Eastern Standard Time)	0034:49:27.000		135	102.32	75.3411	13:40:00	89.0311	304.442	25.7679	1.58617	0.0155012	0.000992079	28.9277	747.62
2019-08-07 07:09:00	2019-08-07 07:09:00	2019-08-07 07:10:00	2019-08-07 07:10:00	(Eastern Standard Time)	0034:50:27.000		439	98.5342	72.0038	13:41:00	85.5233	304.345	25.7704	1.58628	0.0155012	0.000992079	28.9055	747.632
2019-08-07 07:10:00	2019-08-07 07:10:00	2019-08-07 07:11:00	2019-08-07 07:11:00	(Eastern Standard Time)	0034:51:27.000		740	96.752	70.8709	13:42:00	84.1141	301.241	25.765	1.58615	0.0155012	0.000992079	28.9145	747.651
2019-08-07 07:11:00	2019-08-07 07:11:00	2019-08-07 07:12:00	2019-08-07 07:12:00	(Eastern Standard Time)	0034:52:27.000		42	97.3852	72.3191	13:43:00	85.1256	300.299	25.7602	1.58596	0.0155012	0.000992079	28.947	747.655
2019-08-07 07:12:00	2019-08-07 07:12:00	2019-08-07 07:13:00	2019-08-07 07:13:00	(Eastern Standard Time)	0034:53:27.000		341	96.0341	71.7481	13:44:00	84.1858	298.861	25.761	1.58638	0.0155012	0.000992079	28.9405	747.656
2019-08-07 07:13:00	2019-08-07 07:13:00	2019-08-07 07:14:00	2019-08-07 07:14:00	(Eastern Standard Time)	0034:54:27.000		638	95.5652	71.9661	13:45:00	84.0143	297.129	25.7509	1.58616	0.0155012	0.000992079	28.9371	747.655
2019-08-07 07:14:00	2019-08-07 07:14:00	2019-08-07 07:15:00	2019-08-07 07:15:00	(Eastern Standard Time)	0034:55:27.000		934	94.902	71.9003	13:46:00	83.6297	296.425	25.7556	1.58602	0.0155012	0.000992079	28.9309	747.655
2019-08-07 07:15:00	2019-08-07 07:15:00	2019-08-07 07:16:00	2019-08-07 07:16:00	(Eastern Standard Time)	0034:56:27.000		233	97.5868	74.7162	13:47:00	86.333	298.07	25.7561	1.58614	0.0155012	0.000992079	29.0037	747.645
2019-08-07 07:16:00	2019-08-07 07:16:00	2019-08-07 07:17:00	2019-08-07 07:17:00	(Eastern Standard Time)	0034:57:27.000		531	96.2894	73.7222	13:48:00	85.2265	297.692	25.75	1.58621	0.0155012	0.000992079	28.9814	747.629
2019-08-07 07:17:00	2019-08-07 07:17:00	2019-08-07 07:18:00	2019-08-07 07:18:00	(Eastern Standard Time)	0034:58:27.000		829	95.2577	72.6775	13:49:00	84.1892	298.268	25.7484	1.58615	0.0155012	0.000992079	28.9814	747.603
2019-08-07 07:18:00	2019-08-07 07:18:00	2019-08-07 07:19:00	2019-08-07 07:19:00	(Eastern Standard Time)	0034:59:27.000		129	101.009	77.2102	13:50:00	89.2881	298.274	25.7506	1.58598	0.0155012	0.000992079	28.957	747.613
2019-08-07 07:19:00	2019-08-07 07:19:00	2019-08-07 07:20:00	2019-08-07 07:20:00	(Eastern Standard Time)	0035:00:27.000		433	106.181	79.391	13:51:00	92.9177	304.579	25.7532	1.58597	0.0155012	0.000992079	28.9054	747.64
2019-08-07 07:20:00	2019-08-07 07:20:00	2019-08-07 07:21:00	2019-08-07 07:21:00	(Eastern Standard Time)	0035:01:27.000		738	102.395	74.2348	13:52:00	88.5741	304.462	25.7606	1.58607	0.0155012	0.000992079	28.9267	747.646
2019-08-07 07:21:00	2019-08-07 07:21:00	2019-08-07 07:22:00	2019-08-07 07:22:00	(Eastern Standard Time)	0035:02:27.000		42	97.3981	70.3533	13:53:00	84.2222	303.01	25.764	1.58619	0.0155012	0.000992079	28.8997	747.656
2019-08-07 07:22:00	2019-08-07 07:22:00	2019-08-07 07:23:00	2019-08-07 07:23:00	(Eastern Standard Time)	0035:03:27.000		346	99.545	73.5878	13:54:00	86.8896	304.64	25.7587	1.58617	0.0155012	0.000992079	28.9718	747.682
2019-08-07 07:23:00	2019-08-07 07:23:00	2019-08-07 07:24:00	2019-08-07 07:24:00	(Eastern Standard Time)	0035:04:27.000		651	99.9995	74.5099	13:55:00	87.6047	304.837	25.762	1.58607	0.0155012	0.000992079	28.9615	747.716
2019-08-07 07:24:00	2019-08-07 07:24:00	2019-08-07 07:25:00	2019-08-07 07:25:00	(Eastern Standard Time)	0035:05:27.000		956	97.1662	72.6741	13:56:00	85.2871	305.051	25.7572	1.58603	0.0155012	0.000992079	28.942	747.754
2019-08-07 07:25:00	2019-08-07 07:25:00	2019-08-07 07:26:00	2019-08-07 07:26:00	(Eastern Standard Time)	0035:06:27.000		262	96.0382	71.9535	13:57:00	84.3488	304.462	25.7591	1.58608	0.0155012	0.000992079	28.9335	747.76
2019-08-07 07:26:00	2019-08-07 07:26:00	2019-08-07 07:27:00	2019-08-07 07:27:00	(Eastern Standard Time)	0035:07:27.000		565	96.1192	72.2014	13:58:00	84.5046	303.658	25.7575	1.586	0.0155012	0.000992079	28.9274	747.723
2019-08-07 07:27:00	2019-08-07 07:27:00	2019-08-07 07:28:00	2019-08-07 07:28:00	(Eastern Standard Time)	0035:08:27.000		868	95.6223	71.9255	13:59:00	84.1369	302.99	25.7549	1.58607	0.0155012	0.000992079	28.9319	747.663
2019-08-07 07:28:00	2019-08-07 07:28:00	2019-08-07 07:29:00	2019-08-07 07:29:00	(Eastern Standard Time)	0035:09:27.000		171	94.7338	71.3256	14:00:00	83.3808	302.101	25.7484	1.58612	0.0155012	0.000992079	28.93	747.639
2019-08-07 07:29:00	2019-08-07 07:29:00	2019-08-07 07:30:00	2019-08-07 07:30:00	(Eastern Standard Time)	0035:10:27.000		473	95.9486	72.5386	14:01:00	84.5716	301.99	25.7495	1.58597	0.0155012	0.000992079	28.9228	747.649
2019-08-07 07:30:00	2019-08-07 07:30:00	2019-08-07 07:31:00	2019-08-07 07:31:00	(Eastern Standard Time)	0035:11:27.000		773	95.0319	71.9955	14:02:00	83.8293	299.471	25.7505	1.58615	0.0155012	0.000992079	28.9207	747.702
2019-08-07 07:31:00	2019-08-07 07:31:00	2019-08-07 07:32:00	2019-08-07 07:32:00	(Eastern Standard Time)	0035:12:27.000		67	94.2427	71.3546	14:03:00	83.0589	298.209	25.7475	1.58585	0.0155012	0.000992079	28.9888	747.747
2019-08-07 07:32:00	2019-08-07 07:32:00	2019-08-07 07:33:00	2019-08-07 07:33:00	(Eastern Standard Time)	0035:13:27.000		378	107.642	81.9333	14:04:00	94.9652	310.627	25.7532	1.58596	0.0155012	0.000992079	28.9627	747.737
2019-08-07 07:33:00	2019-08-07 07:33:00	2019-08-07 07:34:00	2019-08-07 07:34:00	(Eastern Standard Time)	0035:14:27.000		685	106.251	77.2416	14:05:00	91.992	307.811	25.7577	1.58586	0.0155012	0.000992079	28.9848	747.676
2019-08-07 07:34:00	2019-08-07 07:34:00	2019-08-07 07:35:00	2019-08-07 07:35:00	(Eastern Standard Time)	0035:15:27.000		991	105.52	74.9968	14:06:00	90.6317	305.298	25.7593	1.58616	0.0155012	0.000992079	29.0438	747.651
2019-08-07 07:35:00	2019-08-07 07:35:00	2019-08-07 07:36:00	2019-08-07 07:36:00	(Eastern Standard Time)	0035:16:27.000		294	99.8953	70.9576	14:07:00	85.8508	302.171	25.7539	1.58611	0.0155012	0.000992079	29.0378	747.656
2019-08-07 07:36:00	2019-08-07 07:36:00	2019-08-07 07:37:00	2019-08-07 07:37:00	(Eastern Standard Time)	0035:17:27.000		589	99.6134	72.5762	14:08:00	86.5058	300.092	25.7594	1.58619	0.0155012	0.000992079	29.06	747.683
2019-08-07 07:37:00	2019-08-07 07:37:00	2019-08-07 07:38:00	2019-08-07 07:38:00	(Eastern Standard Time)	0035:18:27.000		894	101.59	75.9254	14:09:00	89.1423	305	25.7563	1.58601	0.0155012	0.000992079	29.0127	747.714
2019-08-07 07:38:00	2019-08-07 07:38:00	2019-08-07 07:39:00	2019-08-07 07:39:00	(Eastern Standard Time)	0035:19:27.000		201	99.9104	74.6122	14:10:00	87.7034	305.745	25.7612	1.58621	0.0155012	0.000992079	28.9598	747.72
2019-08-07 07:39:00	2019-08-07 07:39:00	2019-08-07 07:40:00	2019-08-07 07:40:00	(Eastern Standard Time)	0035:20:27.000		506	98.0752	73.3634	14:11:00	86.1813	305.632	25.7571	1.58608	0.0155012	0.000992079	28.9572	747.72
2019-08-07 07:40:00	2019-08-07 07:40:00	2019-08-07 07:41:00	2019-08-07 07:41:00	(Eastern Standard Time)	0035:21:27.000		813	99.88	75.3536	14:12:00	88.0327	306.785	25.7605	1.58618	0.0155012	0.000992079	28.9911	747.713
2019-08-07 07:41:00	2019-08-07 07:41:00	2019-08-07 07:42:00	2019-08-07 07:42:00	(Eastern Standard Time)	0035:22:27.000		122	101.086	76.7753	14:13:00	89.3208	307.549	25.7612	1.58615	0.0155012	0.000992079	28.9937	747.688
2019-08-07 07:42:00	2019-08-07 07:42:00	2019-08-07 07:43:00	2019-08-07 07:43:00	(Eastern Standard Time)	0035:23:27.000		429	99.8244	75.439	14:14:00	88.0477	307.256	25.762	1.58607	0.0155012	0.000992079	28.9546	747.688
2019-08-07 07:43:00	2019-08-07 07:43:00	2019-08-07 07:44:00	2019-08-07 07:44:00	(Eastern Standard Time)	0035:24:27.000		732	98.2078	74.119	14:15:00	86.5707	305.341	25.7592	1.58618	0.0155012	0.000992079	28.9469	747.714
2019-08-07 07:44:00	2019-08-07 07:44:00	2019-08-07 07:45:00	2019-08-07 07:45:00	(Eastern Standard Time)	0035:25:27.000		37	97.4933	73.499	14:16:00	85.9052	303.899	25.7557	1.586	0.0155012	0.000992079	28.9474	747.721
2019-08-07 07:45:00	2019-08-07 07:45:00	2019-08-07 07:46:00	2019-08-07 07:46:00	(Eastern Standard Time)	0035:26:27.000		342	97.6379	73.8208	14:17:00	86.1198	304.919	25.7601	1.58615	0.0155012	0.000992079	28.9419	747.722
2019-08-07 07:46:00	2019-08-07 07:46:00	2019-08-07 07:47:00	2019-08-07 07:47:00	(Eastern Standard Time)	0035:27:27.000		644	99.7549	76.2656	14:18:00	88.359	307.171	25.7582	1.58609	0.0155012	0.000992079	29.006	747.702
2019-08-07 07:47:00	2019-08-07 07:47:00	2019-08-07 07:48:00	2019-08-07 07:48:00	(Eastern Standard Time)	0035:28:27.000		954	106.547	78.9872	14:19:00	93.0201	309.309	25.7607	1.58588	0.0155012	0.000992079	28.9487	747.664
2019-08-07 07:48:00	2019-08-07 07:48:00	2019-08-07 07:49:00	2019-08-07 07:49:00	(Eastern Standard Time)	0035:29:27.000		264	103.9	75.7692	14:20:00	90.2047	309.196	25.7654	1.58614	0.0155012	0.000992079	28.9841	747.648
2019-08-07 07:49:00	2019-08-07 07:49:00	2019-08-07 07:50:00	2019-08-07 07:50:00	(Eastern Standard Time)	0035:30:27.000		571	99.7506	72.1686	14:21:00	86.4117	306.836	25.7691	1.58615	0.0155012	0.000992079	28.9509	747.64
2019-08-07 07:50:00	2019-08-07 07:50:00	2019-08-07 07:51:00	2019-08-07 07:51:00	(Eastern Standard Time)	0035:31:27.000		877	98.1882	71.9237	14:22:00	85.5182	306.429	25.7624	1.58625	0.0155012	0.000992079	28.943	747.645
2019-08-07 07:51:00	2019-08-07 07:51:00	2019-08-07 07:52:00	2019-08-07 07:52:00	(Eastern Standard Time)	0035:32:27.000		184	96.9218	71.5545	14:23:00	84.6828	305.847	25.761	1.58601	0.0155012	0.000992079	28.9328	747.656
2019-08-07 07:52:00	2019-08-07 07:52:00	2019-08-07 07:53:00	2019-08-07 07:53:00	(Eastern Standard Time)	0035:33:27.000		490	96.5589	71.9244	14:24:00	84.6837	306.286	25.7574	1.58601	0.0155012	0.000992079	28.9341	747.662
2019-08-07 07:53:00	2019-08-07 07:53:00	2019-08-07 07:54:00	2019-08-07 07:54:00	(Eastern Standard Time)	0035:34:27.000		797	96.7778	72.7741	14:25:00	85.1808	306.673	25.7587	1.58614	0.0155012	0.000992079	28.934	747.673
2019-08-07 07:54:00	2019-08-07 07:54:00	2019-08-07 07:55:00	2019-08-07 07:55:00	(Eastern Standard Time)	0035:35:27.000		104	96.164	72.6059	14:26:00	84.79	305.817	25.7591	1.58582	0.0155012	0.000992079	28.9271	747.652
2019-08-07 07:55:00	2019-08-07 07:55:00	2019-08-07 07:56:00	2019-08-07 07:56:00	(Eastern Standard Time)	0035:36:27.000		409	97.0743	73.6085	14:27:00	85.7198	305.142	25.7596	1.58598	0.0155012	0.000992079	28.924	747.651
2019-08-07 07:56:00	2019-08-07 07:56:00	2019-08-07 07:57:00	2019-08-07 07:57:00	(Eastern Standard Time)	0035:37:27.000		713	95.9762	72.7183	14:28:00	84.7475	304.365	25.752	1.58614	0.0155012	0.000992079	28.9207	747.642
2019-08-07 07:57:00	2019-08-07 07:57:00	2019-08-07 07:58:00	2019-08-07 07:58:00	(Eastern Standard Time)	0035:38:27.000		17	95.6984	72.5308	14:29:00	84.4871	303.162	25.7492	1.58626	0.0155012	0.000992079	28.9275	747.654
2019-08-07 07:58:00	2019-08-07 07:58:00	2019-08-07 07:59:00	2019-08-07 07:59:00	(Eastern Standard Time)	0035:39:27.000		320	95.8559	72.6784	14:30:00	84.6299	302.758	25.758	1.58588	0.0155012	0.000992079	28.9188	747.689
2019-08-07 07:59:00	2019-08-07 07:59:00	2019-08-07 08:00:00	2019-08-07 08:00:00	(Eastern Standard Time)	0035:40:27.000		621	95.4005	72.1778	14:31:00	84.2035	301.09	25.7525	1.58611	0.0155012	0.000992079	28.9149	747.712
2019-08-07 08:00:00	2019-08-07 08:00:00	2019-08-07 08:01:00	2019-08-07 08:01:00	(Eastern Standard Time)	0035:41:27.000		921	95.5483	72.385	14:32:00	84.3486	299.87	25.749	1.58603	0.0155012	0.000992079	28.9283	747.702
2019-08-07 08:01:00	2019-08-07 08:01:00	2019-08-07 08:02:00	2019-08-07 08:02:00	(Eastern Standard Time)	0035:42:27.000		223	103.818	79.2272	14:33:00	91.7827	305.264	25.7578	1.586	0.0155012	0.000992079	29.0797	747.667
2019-08-07 08:02:00	2019-08-07 08:02:00	2019-08-07 08:03:00	2019-08-07 08:03:00	(Eastern Standard Time)	0035:43:27.000		534	107.411	78.9571	14:34:00	93.5042	311.446	25.7548	1.58595	0.0155012	0.000992079	28.9494	747.655
2019-08-07 08:03:00	2019-08-07 08:03:00	2019-08-07 08:04:00	2019-08-07 08:04:00	(Eastern Standard Time)	0035:44:27.000		844	104.899	74.9549	14:35:00	90.3143	310.269	25.7614	1.58608	0.0155012	0.000992079	28.9437	747.669
2019-08-07 08:04:00	2019-08-07 08:04:00	2019-08-07 08:05:00	2019-08-07 08:05:00	(Eastern Standard Time)	0035:45:27.000		156	104.756	75.0904	14:36:00	90.3502	311.093	25.7548	1.58604	0.0155012	0.000992079	28.9744	747.705
2019-08-07 08:05:00	2019-08-07 08:05:00	2019-08-07 08:06:00	2019-08-07 08:06:00	(Eastern Standard Time)	0035:46:27.000		457	102.821	74.238	14:37:00	89.0518	309.979	25.7551	1.58615	0.0155012	0.000992079	28.4628	747.724
2019-08-07 08:06:00	2019-08-07 08:06:00	2019-08-07 08:07:00	2019-08-07 08:07:00	(Eastern Standard Time)	0035:47:27.000		767	101.322	74.3596	14:38:00	88.3555	310.694	25.7527	1.58593	0.296622	0.000992079	28.9927	747.723
2019-08-07 08:07:00	2019-08-07 08:07:00	2019-08-07 08:08:00	2019-08-07 08:08:00	(Eastern Standard Time)	0035:48:27.000		77	105.307	78.806	14:39:00	92.5346	313.197	25.7556	1.58575	0.728558	0.000992079	28.9894	747.702
2019-08-07 08:08:00	2019-08-07 08:08:00	2019-08-07 08:09:00	2019-08-07 08:09:00	(Eastern Standard Time)	0035:49:27.000		395	106.214	79.5025	14:40:00	93.3839	318.021	25.765	1.58619	0.728558	0.000992079	29.01	747.693
2019-08-07 08:09:00	2019-08-07 08:09:00	2019-08-07 08:10:00	2019-08-07 08:10:00	(Eastern Standard Time)	0035:50:27.000		713	103.519	77.6841	14:41:00	91.1649	317.049	25.7603	1.58599	0.728558	0.000992079	29.007	747.711
2019-08-07 08:10:00	2019-08-07 08:10:00	2019-08-07 08:11:00	2019-08-07 08:11:00	(Eastern Standard Time)	0035:51:27.000		29	102.383	76.8863	14:42:00	90.2028	315.98	25.7605	1.58587	0.728558	0.000992079	28.9944	747.717
2019-08-07 08:11:00	2019-08-07 08:11:00	2019-08-07 08:12:00	2019-08-07 08:12:00	(Eastern Standard Time)	0035:52:27.000		345	101.057	75.6221	14:43:00	88.9279	315.181	25.7619	1.58605	0.728558	0.000992079	28.9766	747.717
2019-08-07 08:12:00	2019-08-07 08:12:00	2019-08-07 08:13:00	2019-08-07 08:13:00	(Eastern Standard Time)	0035:53:27.000		658	100.195	75.0399	14:44:00	88.2094	313.659	25.7605	1.58594	0.728558	0.000992079	29.0021	747.722
2019-08-07 08:13:00	2019-08-07 08:13:00	2019-08-07 08:14:00	2019-08-07 08:14:00	(Eastern Standard Time)	0035:54:27.000		972	100.666	75.6449	14:45:00	88.7216	313.822	25.7644	1.58605	0.728558	0.000992079	29.0472	747.744
2019-08-07 08:14:00	2019-08-07 08:14:00	2019-08-07 08:15:00	2019-08-07 08:15:00	(Eastern Standard Time)	0035:55:27.000		281	100.165	75.7066	14:46:00	88.4763	312.447	25.7676	1.58604	0.728558	0.000992079	29.0967	747.765
2019-08-07 08:15:00	2019-08-07 08:15:00	2019-08-07 08:16:00	2019-08-07 08:16:00	(Eastern Standard Time)	0035:56:27.000		597	103.964	77.6132	14:47:00	91.2392	315.884	25.773	1.58597	0.728558	0.000992079	29.073	747.76
2019-08-07 08:16:00	2019-08-07 08:16:00	2019-08-07 08:17:00	2019-08-07 08:17:00	(Eastern Standard Time)	0035:57:27.000		911	103.694	75.5676	14:48:00	90.1289	314.797	25.7742	1.58581	0.728558	0.000992079	29.1021	747.744
2019-08-07 08:17:00	2019-08-07 08:17:00	2019-08-07 08:18:00	2019-08-07 08:18:00	(Eastern Standard Time)	0035:58:27.000		227	104.026	75.8524	14:49:00	90.4856	315.168	25.7777	1.58615	0.728558	0.000992079	29.1348	747.76
2019-08-07 08:18:00	2019-08-07 08:18:00	2019-08-07 08:19:00	2019-08-07 08:19:00	(Eastern Standard Time)	0035:59:27.000		543	102.267	74.8341	14:50:00	89.1159	315.758	25.7721	1.58603	0.728558	0.000992079	29.1182	747.794
2019-08-07 08:19:00	2019-08-07 08:19:00	2019-08-07 08:20:00	2019-08-07 08:20:00	(Eastern Standard Time)	0036:00:27.000		857	100.102	73.7663	14:51:00	87.4978	313.457	25.7766	1.58612	0.728558	0.000992079	29.117	747.794
2019-08-07 08:20:00	2019-08-07 08:20:00	2019-08-07 08:21:00	2019-08-07 08:21:00	(Eastern Standard Time)	0036:01:27.000		166	100.337	75.7842	14:52:00	88.5688	314.008	25.7757	1.58614	0.728558	0.000992079	29.1171	747.768
2019-08-07 08:21:00	2019-08-07 08:21:00	2019-08-07 08:22:00	2019-08-07 08:22:00	(Eastern Standard Time)	0036:02:27.000		483	100.887	76.542	14:53:00	89.2235	316.304	25.7754	1.58589	0.728558	0.000992079	29.1085	747.75
2019-08-07 08:22:00	2019-08-07 08:22:00	2019-08-07 08:23:00	2019-08-07 08:23:00	(Eastern Standard Time)	0036:03:27.000		797	101.271	76.3439	14:54:00	89.3398	314.22	25.7757	1.5862	0.728558	0.000992079	29.084	747.795
2019-08-07 08:23:00	2019-08-07 08:23:00	2019-08-07 08:24:00	2019-08-07 08:24:00	(Eastern Standard Time)	0036:04:27.000		117	105.197	79.5074	14:55:00	92.882	319.373	25.7751	1.58596	0.728558	0.000992079	29.096	747.808
2019-08-07 08:24:00	2019-08-07 08:24:00	2019-08-07 08:25:00	2019-08-07 08:25:00	(Eastern Standard Time)	0036:05:27.000		434	105.276	75.4083	14:56:00	90.9396	317.264	25.7685	1.58592	0.728558	0.000992079	29.0107	747.798
2019-08-07 08:25:00	2019-08-07 08:25:00	2019-08-07 08:26:00	2019-08-07 08:26:00	(Eastern Standard Time)	0036:06:27.000		740	101.785	73.7559	14:57:00	88.3757	315.02	25.7725	1.58607	0.728558	0.000992079	29.1086	747.769
2019-08-07 08:26:00	2019-08-07 08:26:00	2019-08-07 08:27:00	2019-08-07 08:27:00	(Eastern Standard Time)	0036:07:27.000		57	102.4	76.1625	14:58:00	89.8337	315.895	25.7709	1.58611	0.728558	0.000992079	29.1808	747.769
2019-08-07 08:27:00	2019-08-07 08:27:00	2019-08-07 08:28:00	2019-08-07 08:28:00	(Eastern Standard Time)	0036:08:27.000		379	110.062	79.5914	14:59:00	95.4201	322.301	25.7763	1.5859	0.728558	0.000992079	29.0335	747.789
2019-08-07 08:28:00	2019-08-07 08:28:00	2019-08-07 08:29:00	2019-08-07 08:29:00	(Eastern Standard Time)	0036:09:27.000		705	112.977	80.4858	15:00:00	97.3874	325.577	25.7846	1.58607	0.728558	0.000992079	28.9736	747.778
2019-08-07 08:29:00	2019-08-07 08:29:00	2019-08-07 08:30:00	2019-08-07 08:30:00	(Eastern Standard Time)	0036:10:27.000		32	111.714	78.4025	15:01:00	95.803	326.13	25.7866	1.58586	0.728558	0.000992079	29.1687	747.756
2019-08-07 08:30:00	2019-08-07 08:30:00	2019-08-07 08:31:00	2019-08-07 08:31:00	(Eastern Standard Time)	0036:11:27.000		358	110.155	77.5569	15:02:00	94.6836	326.174	25.7803	1.58599	0.728558	0.000992079	29.3543	747.757
2019-08-07 08:31:00	2019-08-07 08:31:00	2019-08-07 08:32:00	2019-08-07 08:32:00	(Eastern Standard Time)	0036:12:27.000		676	103.982	74.0409	15:03:00	89.8189	322.646	25.7701	1.58609	0.728558	0.000992079	29.5109	747.786
2019-08-07 08:32:00	2019-08-07 08:32:00	2019-08-07 08:33:00	2019-08-07 08:33:00	(Eastern Standard Time)	0036:13:27.000		4	107.772	79.918	15:04:00	94.5858	327.469	25.76	1.58602	0.728558	0.000992079	29.5487	747.78
2019-08-07 08:33:00	2019-08-07 08:33:00	2019-08-07 08:34:00	2019-08-07 08:34:00	(Eastern Standard Time)	0036:14:27.000		331	104.753	77.8944	15:05:00	92.0659	326.033	25.7567	1.58589	0.728558	0.000992079	29.5643	747.746
2019-08-07 08:34:00	2019-08-07 08:34:00	2019-08-07 08:35:00	2019-08-07 08:35:00	(Eastern Standard Time)	0036:15:27.000		657	105.143	78.8484	15:06:00	92.7059	326.435	25.7592	1.58607	0.728558	0.000992079	29.5442	747.75
2019-08-07 08:35:00	2019-08-07 08:35:00	2019-08-07 08:36:00	2019-08-07 08:36:00	(Eastern Standard Time)	0036:16:27.000		986	105.86	78.7719	15:07:00	93.036	328.748	25.7611	1.5859	0.728558	0.000992079	29.6117	747.774
2019-08-07 08:36:00	2019-08-07 08:36:00	2019-08-07 08:37:00	2019-08-07 08:37:00	(Eastern Standard Time)	0036:17:27.000		315	106.521	77.9847	15:08:00	92.9763	327.934	25.7753	1.58605	0.728558	0.000992079	29.54	747.78
2019-08-07 08:37:00	2019-08-07 08:37:00	2019-08-07 08:38:00	2019-08-07 08:38:00	(Eastern Standard Time)	0036:18:27.000		639	103.244	76.1262	15:09:00	90.3781	324.693	25.7814	1.58594	0.728558	0.000992079	29.5307	747.784
2019-08-07 08:38:00	2019-08-07 08:38:00	2019-08-07 08:39:00	2019-08-07 08:39:00	(Eastern Standard Time)	0036:19:27.000		963	101.429	75.0386	15:10:00	88.9237	323.192	25.7862	1.58584	0.728558	0.000992079	29.5187	747.79
2019-08-07 08:39:00	2019-08-07 08:39:00	2019-08-07 08:40:00	2019-08-07 08:40:00	(Eastern Standard Time)	0036:20:27.000		279	101.35	76.15	15:11:00	89.3742	320.839	25.7888	1.58614	0.728558	0.000992079	29.5427	747.794
2019-08-07 08:40:00	2019-08-07 08:40:00	2019-08-07 08:41:00	2019-08-07 08:41:00	(Eastern Standard Time)	0036:21:27.000		602	102.203	77.6294	15:12:00	90.5288	322.645	25.7902	1.58603	0.728558	0.000992079	29.5156	747.769
2019-08-07 08:41:00	2019-08-07 08:41:00	2019-08-07 08:42:00	2019-08-07 08:42:00	(Eastern Standard Time)	0036:22:27.000		925	102.859	78.1018	15:13:00	91.0793	322.785	25.7895	1.58582	0.728558	0.000992079	29.5084	747.74
2019-08-07 08:42:00	2019-08-07 08:42:00	2019-08-07 08:43:00	2019-08-07 08:43:00	(Eastern Standard Time)	0036:23:27.000		249	103.227	78.5251	15:14:00	91.4986	322.914	25.798	1.58605	0.728558	0.000992079	29.5133	747.726
2019-08-07 08:43:00	2019-08-07 08:43:00	2019-08-07 08:44:00	2019-08-07 08:44:00	(Eastern Standard Time)	0036:24:27.000		571	101.459	77.0706	15:15:00	89.889	321.946	25.8	1.58594	0.728558	0.000992079	29.5143	747.723
2019-08-07 08:44:00	2019-08-07 08:44:00	2019-08-07 08:45:00	2019-08-07 08:45:00	(Eastern Standard Time)	0036:25:27.000		892	101.117	76.6052	15:16:00	89.5004	321.343	25.8039	1.58591	0.728558	0.000992079	29.4949	747.709
2019-08-07 08:45:00	2019-08-07 08:45:00	2019-08-07 08:46:00	2019-08-07 08:46:00	(Eastern Standard Time)	0036:26:27.000		212	99.8801	75.4974	15:17:00	88.3115	319.106	25.8039	1.58604	0.728558	0.000992079	29.485	747.694
2019-08-07 08:46:00	2019-08-07 08:46:00	2019-08-07 08:47:00	2019-08-07 08:47:00	(Eastern Standard Time)	0036:27:27.000		530	100.158	76.0374	15:18:00	88.6897	317.545	25.8068	1.58595	0.728558	0.000992079	29.4762	747.698
2019-08-07 08:47:00	2019-08-07 08:47:00	2019-08-07 08:48:00	2019-08-07 08:48:00	(Eastern Standard Time)	0036:28:27.000		846	99.4078	75.2724	15:19:00	87.9429	316.686	25.8066	1.5862	0.728558	0.000992079	29.4702	747.698
2019-08-07 08:48:00	2019-08-07 08:48:00	2019-08-07 08:49:00	2019-08-07 08:49:00	(Eastern Standard Time)	0036:29:27.000		163	98.1514	74.2609	15:20:00	86.764	316.053	25.804	1.58607	0.728558	0.000992079	29.4766	747.698
2019-08-07 08:49:00	2019-08-07 08:49:00	2019-08-07 08:50:00	2019-08-07 08:50:00	(Eastern Standard Time)	0036:30:27.000		477	101.097	77.4196	15:21:00	89.7976	318.609	25.8032	1.58616	0.728558	0.000992079	29.5291	747.705
2019-08-07 08:50:00	2019-08-07 08:50:00	2019-08-07 08:51:00	2019-08-07 08:51:00	(Eastern Standard Time)	0036:31:27.000		795	102.446	75.763	15:22:00	89.6268	318.308	25.8062	1.58608	0.728558	0.000992079	29.4917	747.718
2019-08-07 08:51:00	2019-08-07 08:51:00	2019-08-07 08:52:00	2019-08-07 08:52:00	(Eastern Standard Time)	0036:32:27.000		113	102.103	74.2718	15:23:00	88.7271	316.588	25.807	1.58598	0.728558	0.000992079	29.5275	747.72
2019-08-07 08:52:00	2019-08-07 08:52:00	2019-08-07 08:53:00	2019-08-07 08:53:00	(Eastern Standard Time)	0036:33:27.000		428	101.054	73.1092	15:24:00	87.6684	315.053	25.8104	1.58602	0.728558	0.000992079	29.5343	747.726
2019-08-07 08:53:00	2019-08-07 08:53:00	2019-08-07 08:54:00	2019-08-07 08:54:00	(Eastern Standard Time)	0036:34:27.000		743	100.433	73.6525	15:25:00	87.6703	315.357	25.8154	1.58602	0.728558	0.000992079	29.5491	747.713
2019-08-07 08:54:00	2019-08-07 08:54:00	2019-08-07 08:55:00	2019-08-07 08:55:00	(Eastern Standard Time)	0036:35:27.000		60	100.224	74.2921	15:26:00	87.8895	315.128	25.8152	1.58611	0.728558	0.000992079	29.5167	747.722
2019-08-07 08:55:00	2019-08-07 08:55:00	2019-08-07 08:56:00	2019-08-07 08:56:00	(Eastern Standard Time)	0036:36:27.000		372	101.158	75.7377	15:27:00	89.0087	312.761	25.8066	1.58606	0.728558	0.000992079	29.5105	747.721
2019-08-07 08:56:00	2019-08-07 08:56:00	2019-08-07 08:57:00	2019-08-07 08:57:00	(Eastern Standard Time)	0036:37:27.000		693	107.375	79.8958	15:28:00	94.1617	320.583	25.8087	1.58618	0.728558	0.000992079	29.6059	747.709
2019-08-07 08:57:00	2019-08-07 08:57:00	2019-08-07 08:58:00	2019-08-07 08:58:00	(Eastern Standard Time)	0036:38:27.000		15	112.133	81.1576	15:29:00	97.1533	320.861	25.8275	1.58599	0.728558	0.000992079	29.457	747.708
2019-08-07 08:58:00	2019-08-07 08:58:00	2019-08-07 08:59:00	2019-08-07 08:59:00	(Eastern Standard Time)	0036:39:27.000		346	113.345	79.8951	15:30:00	97.3221	331.32	25.8318	1.58587	0.728558	0.0175929	29.639	747.709
2019-08-07 08:59:00	2019-08-07 08:59:00	2019-08-07 09:00:00	2019-08-07 09:00:00	(Eastern Standard Time)	0036:40:27.000		676	112.586	78.6181	15:31:00	96.366	329.978	25.8441	1.58609	0.728558	0.000992079	29.4103	747.696
2019-08-07 09:00:00	2019-08-07 09:00:00	2019-08-07 09:01:00	2019-08-07 09:01:00	(Eastern Standard Time)	0036:41:27.000		9	109.422	77.287	15:32:00	94.278	332.011	25.85	1.58596	0.728558	0.000992079	29.2496	747.685
2019-08-07 09:01:00	2019-08-07 09:01:00	2019-08-07 09:02:00	2019-08-07 09:02:00	(Eastern Standard Time)	0036:42:27.000		338	105.253	75.0407	15:33:00	91.1068	329.066	25.8452	1.5861	0.728558	0.000992079	29.2552	747.701
2019-08-07 09:02:00	2019-08-07 09:02:00	2019-08-07 09:03:00	2019-08-07 09:03:00	(Eastern Standard Time)	0036:43:27.000		665	102.995	74.5003	15:34:00	89.6316	326.771	25.8419	1.58596	0.728558	0.000992079	29.2488	747.693
2019-08-07 09:03:00	2019-08-07 09:03:00	2019-08-07 09:04:00	2019-08-07 09:04:00	(Eastern Standard Time)	0036:44:27.000		990	102.276	75.1641	15:35:00	89.5158	325.456	25.8516	1.58591	0.728558	0.000992079	29.2581	747.687
2019-08-07 09:04:00	2019-08-07 09:04:00	2019-08-07 09:05:00	2019-08-07 09:05:00	(Eastern Standard Time)	0036:45:27.000		313	104.325	77.3532	15:36:00	91.5575	322.032	25.8565	1.586	0.728558	0.000992079	29.3181	747.672
2019-08-07 09:05:00	2019-08-07 09:05:00	2019-08-07 09:06:00	2019-08-07 09:06:00	(Eastern Standard Time)	0036:46:27.000		640	104.567	78.176	15:37:00	92.1198	326.412	25.8661	1.58588	0.728558	0.000992079	29.3009	747.655
2019-08-07 09:06:00	2019-08-07 09:06:00	2019-08-07 09:07:00	2019-08-07 09:07:00	(Eastern Standard Time)	0036:47:27.000		967	102.859	76.7066	15:38:00	90.5352	326.771	25.8673	1.58621	0.728558	0.000992079	29.2779	747.655
2019-08-07 09:07:00	2019-08-07 09:07:00	2019-08-07 09:08:00	2019-08-07 09:08:00	(Eastern Standard Time)	0036:48:27.000		293	100.992	75.3832	15:39:00	88.9411	325.249	25.8717	1.58595	0.728558	0.000992079	29.2686	747.654
2019-08-07 09:08:00	2019-08-07 09:08:00	2019-08-07 09:09:00	2019-08-07 09:09:00	(Eastern Standard Time)	0036:49:27.000		619	102.362	76.9032	15:40:00	90.3462	325.794	25.8778	1.58591	0.728558	0.000992079	29.2837	747.652
2019-08-07 09:09:00	2019-08-07 09:09:00	2019-08-07 09:10:00	2019-08-07 09:10:00	(Eastern Standard Time)	0036:50:27.000		944	101.621	76.0297	15:41:00	89.5719	325.727	25.8856	1.58616	0.728558	0.000992079	29.2866	747.646
2019-08-07 09:10:00	2019-08-07 09:10:00	2019-08-07 09:11:00	2019-08-07 09:11:00	(Eastern Standard Time)	0036:51:27.000		265	101.507	76.8792	15:42:00	89.878	325.302	25.8883	1.58603	0.728558	0.000992079	29.2775	747.631
2019-08-07 09:11:00	2019-08-07 09:11:00	2019-08-07 09:12:00	2019-08-07 09:12:00	(Eastern Standard Time)	0036:52:27.000		590	102.575	78.0786	15:43:00	90.9865	325.847	25.8896	1.58603	0.728558	0.000992079	29.2953	747.597
2019-08-07 09:12:00	2019-08-07 09:12:00	2019-08-07 09:13:00	2019-08-07 09:13:00	(Eastern Standard Time)	0036:53:27.000		916	103.234	78.5189	15:44:00	91.5416	325.382	25.8949	1.58608	0.728558	0.000992079	29.2265	747.577
2019-08-07 09:13:00	2019-08-07 09:13:00	2019-08-07 09:14:00	2019-08-07 09:14:00	(Eastern Standard Time)	0036:54:27.000		242	104.903	79.4345	15:45:00	92.7965	325.608	25.8939	1.58591	0.728558	0.000992079	29.1674	747.553
2019-08-07 09:14:00	2019-08-07 09:14:00	2019-08-07 09:15:00	2019-08-07 09:15:00	(Eastern Standard Time)	0036:55:27.000		567	106.078	77.0498	15:46:00	92.1936	324.394	25.9019	1.58595	0.728558	0.000992079	29.1398	747.536
2019-08-07 09:15:00	2019-08-07 09:15:00	2019-08-07 09:16:00	2019-08-07 09:16:00	(Eastern Standard Time)	0036:56:27.000		889	103.946	74.9106	15:47:00	90.0706	321.957	25.9046	1.58597	0.728558	0.000992079	29.1303	747.485
2019-08-07 09:16:00	2019-08-07 09:16:00	2019-08-07 09:17:00	2019-08-07 09:17:00	(Eastern Standard Time)	0036:57:27.000		204	102.375	75.0259	15:48:00	89.3491	318.642	25.9035	1.5861	0.728558	0.000992079	29.1525	747.485
2019-08-07 09:17:00	2019-08-07 09:17:00	2019-08-07 09:18:00	2019-08-07 09:18:00	(Eastern Standard Time)	0036:58:27.000		525	101.457	75.6848	15:49:00	89.2148	320.989	25.9041	1.58605	0.728558	0.000992079	29.1264	747.485
2019-08-07 09:18:00	2019-08-07 09:18:00	2019-08-07 09:19:00	2019-08-07 09:19:00	(Eastern Standard Time)	0036:59:27.000		848	104.481	78.8933	15:50:00	92.2998	323.097	25.9087	1.58596	0.728558	0.000992079	29.2203	747.485
2019-08-07 09:19:00	2019-08-07 09:19:00	2019-08-07 09:20:00	2019-08-07 09:20:00	(Eastern Standard Time)	0037:00:27.000		175	106.814	81.0822	15:51:00	94.5522	325.371	25.9097	1.58594	0.728558	0.000992079	29.2993	747.485
2019-08-07 09:20:00	2019-08-07 09:20:00	2019-08-07 09:21:00	2019-08-07 09:21:00	(Eastern Standard Time)	0037:01:27.000		499	102.124	76.9236	15:52:00	90.213	324.628	25.9157	1.58608	0.728558	0.000992079	29.3351	747.485
2019-08-07 09:21:00	2019-08-07 09:21:00	2019-08-07 09:22:00	2019-08-07 09:22:00	(Eastern Standard Time)	0037:02:27.000		823	101.625	76.6204	15:53:00	89.7981	323.719	25.9214	1.58602	0.728558	0.000992079	29.3387	747.485
2019-08-07 09:22:00	2019-08-07 09:22:00	2019-08-07 09:23:00	2019-08-07 09:23:00	(Eastern Standard Time)	0037:03:27.000		147	101.244	76.2392	15:54:00	89.378	322.978	25.9163	1.58625	0.728558	0.000992079	29.3335	747.485
2019-08-07 09:23:00	2019-08-07 09:23:00	2019-08-07 09:24:00	2019-08-07 09:24:00	(Eastern Standard Time)	0037:04:27.000		466	100.694	75.7798	15:55:00	88.8577	319.117	25.919	1.5862	0.728558	0.000992079	29.3273	747.485
2019-08-07 09:24:00	2019-08-07 09:24:00	2019-08-07 09:25:00	2019-08-07 09:25:00	(Eastern Standard Time)	0037:05:27.000		788	100.578	75.8014	15:56:00	88.836	321.507	25.9203	1.5862	0.728558	0.000992079	29.3124	747.48
2019-08-07 09:25:00	2019-08-07 09:25:00	2019-08-07 09:26:00	2019-08-07 09:26:00	(Eastern Standard Time)	0037:06:27.000		111	99.6012	75.1688	15:57:00	88.0222	322.118	25.9191	1.58605	0.728558	0.000992079	29.3391	747.479
2019-08-07 09:26:00	2019-08-07 09:26:00	2019-08-07 09:27:00	2019-08-07 09:27:00	(Eastern Standard Time)	0037:07:27.000		433	101.48	76.889	15:58:00	89.8045	322.85	25.9226	1.58614	0.728558	0.000992079	29.3671	747.502
2019-08-07 09:27:00	2019-08-07 09:27:00	2019-08-07 09:28:00	2019-08-07 09:28:00	(Eastern Standard Time)	0037:08:27.000		756	100.081	75.3652	15:59:00	88.3666	322.345	25.9247	1.58613	0.728558	0.000992079	29.36	747.533
2019-08-07 09:28:00	2019-08-07 09:28:00	2019-08-07 09:29:00	2019-08-07 09:29:00	(Eastern Standard Time)	0037:09:27.000		78	98.3987	73.8525	16:00:00	86.814	321.011	25.9239	1.58611	0.728558	0.000992079	29.3636	747.496
2019-08-07 09:29:00	2019-08-07 09:29:00	2019-08-07 09:30:00	2019-08-07 09:30:00	(Eastern Standard Time)	0037:10:27.000		399	99.1166	74.6894	16:01:00	87.5591	321.203	25.9291	1.58604	0.728558	0.000992079	29.3933	747.488
2019-08-07 09:30:00	2019-08-07 09:30:00	2019-08-07 09:31:00	2019-08-07 09:31:00	(Eastern Standard Time)	0037:11:27.000		719	98.3956	73.9754	16:02:00	86.8456	319.606	25.9219	1.58613	0.728558	0.000992079	29.3834	747.485
2019-08-07 09:31:00	2019-08-07 09:31:00	2019-08-07 09:32:00	2019-08-07 09:32:00	(Eastern Standard Time)	0037:12:27.000		36	99.7784	76.0517	16:03:00	88.5267	320.541	25.9241	1.58614	0.728558	0.000992079	29.3747	747.458
2019-08-07 09:32:00	2019-08-07 09:32:00	2019-08-07 09:33:00	2019-08-07 09:33:00	(Eastern Standard Time)	0037:13:27.000		356	100.32	76.3968	16:04:00	88.9736	320.738	25.92	1.58616	0.728558	0.000992079	29.351	747.453
2019-08-07 09:33:00	2019-08-07 09:33:00	2019-08-07 09:34:00	2019-08-07 09:34:00	(Eastern Standard Time)	0037:14:27.000		677	100.058	76.0423	16:05:00	88.6507	321.246	25.9207	1.58635	0.728558	0.000992079	29.4193	747.45
2019-08-07 09:34:00	2019-08-07 09:34:00	2019-08-07 09:35:00	2019-08-07 09:35:00	(Eastern Standard Time)	0037:15:27.000		1	101.883	77.5402	16:06:00	90.3192	322.366	25.9199	1.58616	0.728558	0.000992079	29.4183	747.454
2019-08-07 09:35:00	2019-08-07 09:35:00	2019-08-07 09:36:00	2019-08-07 09:36:00	(Eastern Standard Time)	0037:16:27.000		320	102.412	76.3038	16:07:00	89.927	319.511	25.9225	1.58599	0.728558	0.000992079	29.4387	747.482
2019-08-07 09:36:00	2019-08-07 09:36:00	2019-08-07 09:37:00	2019-08-07 09:37:00	(Eastern Standard Time)	0037:17:27.000		645	105.993	76.5089	16:08:00	91.8779	324.751	25.9226	1.58593	0.728558	0.000992079	29.3766	747.484
2019-08-07 09:37:00	2019-08-07 09:37:00	2019-08-07 09:38:00	2019-08-07 09:38:00	(Eastern Standard Time)	0037:18:27.000		967	102.132	73.0205	16:09:00	88.3015	322.226	25.9232	1.58622	0.728558	0.000992079	29.3531	747.47
2019-08-07 09:38:00	2019-08-07 09:38:00	2019-08-07 09:39:00	2019-08-07 09:39:00	(Eastern Standard Time)	0037:19:27.000		289	100.688	72.5507	16:10:00	87.3644	320.979	25.9211	1.58608	0.728558	0.000992079	29.3498	747.456
2019-08-07 09:39:00	2019-08-07 09:39:00	2019-08-07 09:40:00	2019-08-07 09:40:00	(Eastern Standard Time)	0037:20:27.000		609	99.45	72.6634	16:11:00	86.7786	319.414	25.9146	1.58615	0.728558	0.000992079	29.3458	747.443
2019-08-07 09:40:00	2019-08-07 09:40:00	2019-08-07 09:41:00	2019-08-07 09:41:00	(Eastern Standard Time)	0037:21:27.000		927	98.6344	72.5806	16:12:00	86.3404	318.191	25.919	1.58612	0.728558	0.000992079	29.3493	747.439
2019-08-07 09:41:00	2019-08-07 09:41:00	2019-08-07 09:42:00	2019-08-07 09:42:00	(Eastern Standard Time)	0037:22:27.000		244	101.039	75.5661	16:13:00	88.895	315.989	25.9142	1.58617	0.728558	0.000992079	29.4095	747.439
2019-08-07 09:42:00	2019-08-07 09:42:00	2019-08-07 09:43:00	2019-08-07 09:43:00	(Eastern Standard Time)	0037:23:27.000		565	103.232	77.7899	16:14:00	91.1199	321.579	25.9294	1.58605	0.728558	0.000992079	29.3592	747.445
2019-08-07 09:43:00	2019-08-07 09:43:00	2019-08-07 09:44:00	2019-08-07 09:44:00	(Eastern Standard Time)	0037:24:27.000		887	100.415	75.3951	16:15:00	88.5648	321.753	25.9299	1.58628	0.728558	0.000992079	29.3123	747.451
2019-08-07 09:44:00	2019-08-07 09:44:00	2019-08-07 09:45:00	2019-08-07 09:45:00	(Eastern Standard Time)	0037:25:27.000		209	100.072	75.1654	16:16:00	88.263	321.236	25.9254	1.58618	0.728558	0.000992079	29.301	747.459
2019-08-07 09:45:00	2019-08-07 09:45:00	2019-08-07 09:46:00	2019-08-07 09:46:00	(Eastern Standard Time)	0037:26:27.000		530	98.2381	73.4354	16:17:00	86.5137	320.743	25.9233	1.58611	0.728558	0.000992079	29.2975	747.463
2019-08-07 09:46:00	2019-08-07 09:46:00	2019-08-07 09:47:00	2019-08-07 09:47:00	(Eastern Standard Time)	0037:27:27.000		850	98.8127	74.063	16:18:00	87.1045	320.256	25.9317	1.586	0.728558	0.000992079	29.3054	747.457
2019-08-07 09:47:00	2019-08-07 09:47:00	2019-08-07 09:48:00	2019-08-07 09:48:00	(Eastern Standard Time)	0037:28:27.000		173	100.912	75.931	16:19:00	89.032	321.411	25.9268	1.58616	0.728558	0.000992079	29.3243	747.447
2019-08-07 09:48:00	2019-08-07 09:48:00	2019-08-07 09:49:00	2019-08-07 09:49:00	(Eastern Standard Time)	0037:29:27.000		492	103.468	75.4081	16:20:00	90.0878	323.038	25.9288	1.58619	0.728558	0.000992079	29.3211	747.45
2019-08-07 09:49:00	2019-08-07 09:49:00	2019-08-07 09:50:00	2019-08-07 09:50:00	(Eastern Standard Time)	0037:30:27.000		819	103.409	73.5901	16:21:00	89.2327	327.863	25.9355	1.58603	0.728558	0.000992079	29.2898	747.45
2019-08-07 09:50:00	2019-08-07 09:50:00	2019-08-07 09:51:00	2019-08-07 09:51:00	(Eastern Standard Time)	0037:31:27.000		151	106.459	75.4179	16:22:00	91.749	330.912	25.9282	1.58604	0.728558	0.000992079	29.1927	747.453
2019-08-07 09:51:00	2019-08-07 09:51:00	2019-08-07 09:52:00	2019-08-07 09:52:00	(Eastern Standard Time)	0037:32:27.000		483	105.603	74.6522	16:23:00	91.0372	332.033	25.9324	1.58616	0.728558	0.000992079	29.1946	747.458
2019-08-07 09:52:00	2019-08-07 09:52:00	2019-08-07 09:53:00	2019-08-07 09:53:00	(Eastern Standard Time)	0037:33:27.000		814	105.368	74.7173	16:24:00	90.9012	331.011	25.934	1.58613	0.728558	0.000992079	29.2259	747.454
2019-08-07 09:53:00	2019-08-07 09:53:00	2019-08-07 09:54:00	2019-08-07 09:54:00	(Eastern Standard Time)	0037:34:27.000		152	108.49	74.9247	16:25:00	92.6948	336.742	25.933	1.58609	0.728558	0.000992079	29.282	747.447
2019-08-07 09:54:00	2019-08-07 09:54:00	2019-08-07 09:55:00	2019-08-07 09:55:00	(Eastern Standard Time)	0037:35:27.000		486	105.374	73.4262	16:26:00	90.4502	335.442	25.9382	1.5861	0.728558	0.000992079	29.2797	747.442
2019-08-07 09:55:00	2019-08-07 09:55:00	2019-08-07 09:56:00	2019-08-07 09:56:00	(Eastern Standard Time)	0037:36:27.000		819	102.87	72.945	16:27:00	88.9359	333.167	25.9339	1.58617	0.728558	0.000992079	29.2607	747.438
2019-08-07 09:56:00	2019-08-07 09:56:00	2019-08-07 09:57:00	2019-08-07 09:57:00	(Eastern Standard Time)	0037:37:27.000		146	102.57	74.8509	16:28:00	89.5993	330.272	25.9427	1.58621	0.728558	0.000992079	29.3236	747.427
2019-08-07 09:57:00	2019-08-07 09:57:00	2019-08-07 09:58:00	2019-08-07 09:58:00	(Eastern Standard Time)	0037:38:27.000		481	104.664	77.9354	16:29:00	92.1494	335.514	25.9534	1.58616	0.728558	0.000992079	29.3263	747.412
2019-08-07 09:58:00	2019-08-07 09:58:00	2019-08-07 09:59:00	2019-08-07 09:59:00	(Eastern Standard Time)	0037:39:27.000		818	103.95	77.3993	16:30:00	91.5215	336.316	25.9614	1.58598	0.728558	0.000992079	29.3245	747.385
2019-08-07 09:59:00	2019-08-07 09:59:00	2019-08-07 10:00:00	2019-08-07 10:00:00	(Eastern Standard Time)	0037:40:27.000		155	103.712	77.4308	16:31:00	91.4044	336.73	25.9629	1.58622	0.728558	0.000992079	29.3112	747.377
2019-08-07 10:00:00	2019-08-07 10:00:00	2019-08-07 10:01:00	2019-08-07 10:01:00	(Eastern Standard Time)	0037:41:27.000		492	103.315	77.3421	16:32:00	91.1039	337.191	25.9722	1.58615	0.728558	0.000992079	29.3044	747.372
2019-08-07 10:01:00	2019-08-07 10:01:00	2019-08-07 10:02:00	2019-08-07 10:02:00	(Eastern Standard Time)	0037:42:27.000		829	101.968	76.2321	16:33:00	89.9363	336.82	25.9783	1.58624	0.728558	0.000992079	29.278	747.369
2019-08-07 10:02:00	2019-08-07 10:02:00	2019-08-07 10:03:00	2019-08-07 10:03:00	(Eastern Standard Time)	0037:43:27.000		166	101.263	75.8616	16:34:00	89.328	335.374	25.9837	1.58622	0.728558	0.000992079	29.2807	747.386
2019-08-07 10:03:00	2019-08-07 10:03:00	2019-08-07 10:04:00	2019-08-07 10:04:00	(Eastern Standard Time)	0037:44:27.000		497	102.213	76.727	16:35:00	90.196	335.394	25.9887	1.58616	0.728558	0.000992079	29.316	747.367
2019-08-07 10:04:00	2019-08-07 10:04:00	2019-08-07 10:05:00	2019-08-07 10:05:00	(Eastern Standard Time)	0037:45:27.000		835	105.465	75.8656	16:36:00	91.4154	338.824	25.9954	1.58619	0.728558	0.000992079	29.2831	747.38
2019-08-07 10:05:00	2019-08-07 10:05:00	2019-08-07 10:06:00	2019-08-07 10:06:00	(Eastern Standard Time)	0037:46:27.000		174	104.405	74.0362	16:37:00	90.0285	337.359	26.0004	1.58627	0.728558	0.000992079	29.2631	747.391
2019-08-07 10:06:00	2019-08-07 10:06:00	2019-08-07 10:07:00	2019-08-07 10:07:00	(Eastern Standard Time)	0037:47:27.000		499	101.501	73.0109	16:38:00	88.0569	335.952	26.0001	1.58619	0.728558	0.000992079	28.7724	747.396
2019-08-07 10:07:00	2019-08-07 10:07:00	2019-08-07 10:08:00	2019-08-07 10:08:00	(Eastern Standard Time)	0037:48:27.000		835	101.333	74.4318	16:39:00	88.637	335.81	26.0037	1.58645	0.728558	0.000992079	29.2775	747.403
2019-08-07 10:08:00	2019-08-07 10:08:00	2019-08-07 10:09:00	2019-08-07 10:09:00	(Eastern Standard Time)	0037:49:27.000		176	103.856	76.3345	16:40:00	90.9089	339.909	26.0143	1.58634	0.728558	0.000992079	29.2822	747.412
2019-08-07 10:09:00	2019-08-07 10:09:00	2019-08-07 10:10:00	2019-08-07 10:10:00	(Eastern Standard Time)	0037:50:27.000		518	103.847	76.3772	16:41:00	90.922	341.795	26.022	1.58623	0.728558	0.000992079	29.2515	747.418
2019-08-07 10:10:00	2019-08-07 10:10:00	2019-08-07 10:11:00	2019-08-07 10:11:00	(Eastern Standard Time)	0037:51:27.000		861	103.945	76.4689	16:42:00	91.074	342.886	26.0263	1.58616	0.728558	0.000992079	29.236	747.431
2019-08-07 10:11:00	2019-08-07 10:11:00	2019-08-07 10:12:00	2019-08-07 10:12:00	(Eastern Standard Time)	0037:52:27.000		206	102.205	74.5611	16:43:00	89.2979	343.679	26.0308	1.58623	0.728558	0.000992079	29.232	747.438
2019-08-07 10:12:00	2019-08-07 10:12:00	2019-08-07 10:13:00	2019-08-07 10:13:00	(Eastern Standard Time)	0037:53:27.000		549	101.662	74.6546	16:44:00	89.0566	343.435	26.0343	1.5864	0.728558	0.000992079	29.2209	747.438
2019-08-07 10:13:00	2019-08-07 10:13:00	2019-08-07 10:14:00	2019-08-07 10:14:00	(Eastern Standard Time)	0037:54:27.000		889	100.906	74.5134	16:45:00	88.5472	342.213	26.0387	1.58608	0.728558	0.000992079	29.2052	747.438
2019-08-07 10:14:00	2019-08-07 10:14:00	2019-08-07 10:15:00	2019-08-07 10:15:00	(Eastern Standard Time)	0037:55:27.000		230	101.797	75.7283	16:46:00	89.5353	339.581	26.0484	1.58619	0.728558	0.000992079	29.2225	747.427
2019-08-07 10:15:00	2019-08-07 10:15:00	2019-08-07 10:16:00	2019-08-07 10:16:00	(Eastern Standard Time)	0037:56:27.000		572	102.778	76.9895	16:47:00	90.6487	342.834	26.0513	1.58629	0.728558	0.000992079	29.2083	747.419
2019-08-07 10:16:00	2019-08-07 10:16:00	2019-08-07 10:17:00	2019-08-07 10:17:00	(Eastern Standard Time)	0037:57:27.000		916	103.18	76.82	16:48:00	90.7674	343.222	26.0628	1.5863	0.728558	0.000992079	29.2463	747.411
2019-08-07 10:17:00	2019-08-07 10:17:00	2019-08-07 10:18:00	2019-08-07 10:18:00	(Eastern Standard Time)	0037:58:27.000		263	107.137	75.9804	16:49:00	92.3461	346.081	26.0622	1.58631	0.728558	0.000992079	29.1564	747.409
2019-08-07 10:18:00	2019-08-07 10:18:00	2019-08-07 10:19:00	2019-08-07 10:19:00	(Eastern Standard Time)	0037:59:27.000		607	107.132	75.595	16:50:00	92.169	344.494	26.0719	1.58661	0.728558	0.000992079	29.1736	747.413
2019-08-07 10:19:00	2019-08-07 10:19:00	2019-08-07 10:20:00	2019-08-07 10:20:00	(Eastern Standard Time)	0038:00:27.000		954	106.314	75.7056	16:51:00	91.8492	346.492	26.0858	1.58643	0.728558	0.000992079	29.121	747.406
2019-08-07 10:20:00	2019-08-07 10:20:00	2019-08-07 10:21:00	2019-08-07 10:21:00	(Eastern Standard Time)	0038:01:27.000		301	104.331	74.9787	16:52:00	90.5227	346.497	26.0942	1.58639	0.728558	0.000992079	29.1429	747.393
2019-08-07 10:21:00	2019-08-07 10:21:00	2019-08-07 10:22:00	2019-08-07 10:22:00	(Eastern Standard Time)	0038:02:27.000		648	103.067	74.6516	16:53:00	89.7476	346.642	26.0984	1.58659	0.728558	0.000992079	29.1083	747.385
2019-08-07 10:22:00	2019-08-07 10:22:00	2019-08-07 10:23:00	2019-08-07 10:23:00	(Eastern Standard Time)	0038:03:27.000		985	103.037	75.4797	16:54:00	90.096	347.136	26.1033	1.58669	0.728558	0.000992079	28.6136	747.37
2019-08-07 10:23:00	2019-08-07 10:23:00	2019-08-07 10:24:00	2019-08-07 10:24:00	(Eastern Standard Time)	0038:04:27.000		332	102.036	75.0818	16:55:00	89.3914	346.578	26.1134	1.5866	0.728558	0.000992079	29.0711	747.354
2019-08-07 10:24:00	2019-08-07 10:24:00	2019-08-07 10:25:00	2019-08-07 10:25:00	(Eastern Standard Time)	0038:05:27.000		673	102.439	75.9255	16:56:00	89.9891	345.468	26.1188	1.5866	0.728558	0.000992079	29.0888	747.334
2019-08-07 10:25:00	2019-08-07 10:25:00	2019-08-07 10:26:00	2019-08-07 10:26:00	(Eastern Standard Time)	0038:06:27.000		23	105.916	75.7532	16:57:00	91.673	349.489	26.1228	1.58652	0.728558	0.000992079	29.0525	747.315
2019-08-07 10:26:00	2019-08-07 10:26:00	2019-08-07 10:27:00	2019-08-07 10:27:00	(Eastern Standard Time)	0038:07:27.000		370	104.296	74.8213	16:58:00	90.3505	346.653	26.1235	1.58662	0.728558	0.000992079	29.0834	747.314
2019-08-07 10:27:00	2019-08-07 10:27:00	2019-08-07 10:28:00	2019-08-07 10:28:00	(Eastern Standard Time)	0038:08:27.000		718	106.626	75.7188	16:59:00	92.0184	348.012	26.1277	1.58658	0.728558	0.000992079	29.119	747.314
2019-08-07 10:28:00	2019-08-07 10:28:00	2019-08-07 10:29:00	2019-08-07 10:29:00	(Eastern Standard Time)	0038:09:27.000		67	105.133	75.4617	17:00:00	91.1387	348.453	26.134	1.58656	0.728558	0.000992079	29.1158	747.314
2019-08-07 10:29:00	2019-08-07 10:29:00	2019-08-07 10:30:00	2019-08-07 10:30:00	(Eastern Standard Time)	0038:10:27.000		415	103.095	75.4533	17:01:00	90.0877	347.745	26.1449	1.58665	0.728558	0.000992079	29.1155	747.312
2019-08-07 10:30:00	2019-08-07 10:30:00	2019-08-07 10:31:00	2019-08-07 10:31:00	(Eastern Standard Time)	0038:11:27.000		761	103.489	76.9987	17:02:00	90.9643	345.769	26.1529	1.58657	0.728558	0.000992079	29.1777	747.3
2019-08-07 10:31:00	2019-08-07 10:31:00	2019-08-07 10:32:00	2019-08-07 10:32:00	(Eastern Standard Time)	0038:12:27.000		111	103.499	77.3848	17:03:00	91.2253	349.419	26.1592	1.58663	0.728558	0.000992079	29.158	747.289
2019-08-07 10:32:00	2019-08-07 10:32:00	2019-08-07 10:33:00	2019-08-07 10:33:00	(Eastern Standard Time)	0038:13:27.000		460	102.952	77.137	17:04:00	90.8111	348.431	26.1665	1.5868	0.728558	0.000992079	29.1763	747.289
2019-08-07 10:33:00	2019-08-07 10:33:00	2019-08-07 10:34:00	2019-08-07 10:34:00	(Eastern Standard Time)	0038:14:27.000		807	101.548	76.0179	17:05:00	89.5447	347.104	26.1633	1.58662	0.728558	0.000992079	29.1624	747.283
2019-08-07 10:34:00	2019-08-07 10:34:00	2019-08-07 10:35:00	2019-08-07 10:35:00	(Eastern Standard Time)	0038:15:27.000		151	102.917	77.4404	17:06:00	90.8762	343.435	26.1673	1.58674	0.728558	0.000992079	29.1853	747.283
2019-08-07 10:35:00	2019-08-07 10:35:00	2019-08-07 10:36:00	2019-08-07 10:36:00	(Eastern Standard Time)	0038:16:27.000		500	107.039	77.4466	17:07:00	92.9488	348.396	26.175	1.5865	0.728558	0.000992079	29.1328	747.287
2019-08-07 10:36:00	2019-08-07 10:36:00	2019-08-07 10:37:00	2019-08-07 10:37:00	(Eastern Standard Time)	0038:17:27.000		847	104.571	74.994	17:08:00	90.579	347.278	26.1804	1.58665	0.728558	0.000992079	29.1349	747.3
2019-08-07 10:37:00	2019-08-07 10:37:00	2019-08-07 10:38:00	2019-08-07 10:38:00	(Eastern Standard Time)	0038:18:27.000		195	102.613	74.1557	17:09:00	89.1879	346.665	26.1838	1.58657	0.728558	0.000992079	29.1477	747.308
2019-08-07 10:38:00	2019-08-07 10:38:00	2019-08-07 10:39:00	2019-08-07 10:39:00	(Eastern Standard Time)	0038:19:27.000		543	103.401	75.6072	17:10:00	90.3249	348.221	26.1841	1.58656	0.728558	0.000992079	29.2714	747.313
2019-08-07 10:39:00	2019-08-07 10:39:00	2019-08-07 10:40:00	2019-08-07 10:40:00	(Eastern Standard Time)	0038:20:27.000		891	101.764	74.5076	17:11:00	89.0032	348.395	26.1913	1.58669	0.728558	0.000992079	29.2577	747.314
2019-08-07 10:40:00	2019-08-07 10:40:00	2019-08-07 10:41:00	2019-08-07 10:41:00	(Eastern Standard Time)	0038:21:27.000		240	101.93	74.9271	17:12:00	89.2807	347.896	26.1957	1.58674	0.728558	0.000992079	29.2392	747.314
2019-08-07 10:41:00	2019-08-07 10:41:00	2019-08-07 10:42:00	2019-08-07 10:42:00	(Eastern Standard Time)	0038:22:27.000		588	101.359	74.5736	17:13:00	88.8437	348.232	26.1952	1.58664	0.728558	0.000992079	29.2357	747.312
2019-08-07 10:42:00	2019-08-07 10:42:00	2019-08-07 10:43:00	2019-08-07 10:43:00	(Eastern Standard Time)	0038:23:27.000		933	102.308	75.7023	17:14:00	89.7803	348.04	26.2003	1.58671	0.728558	0.000992079	29.3046	747.306
2019-08-07 10:43:00	2019-08-07 10:43:00	2019-08-07 10:44:00	2019-08-07 10:44:00	(Eastern Standard Time)	0038:24:27.000		283	105.088	74.3507	17:15:00	90.564	349.373	26.1995	1.58659	0.728558	0.000992079	29.2711	747.299
2019-08-07 10:44:00	2019-08-07 10:44:00	2019-08-07 10:45:00	2019-08-07 10:45:00	(Eastern Standard Time)	0038:25:27.000		632	104.114	73.4749	17:16:00	89.6873	348.698	26.203	1.58656	0.728558	0.000992079	29.2667	747.299
2019-08-07 10:45:00	2019-08-07 10:45:00	2019-08-07 10:46:00	2019-08-07 10:46:00	(Eastern Standard Time)	0038:26:27.000		981	103.227	73.7679	17:17:00	89.3866	349.035	26.2123	1.58665	0.728558	0.000992079	29.2668	747.299
2019-08-07 10:46:00	2019-08-07 10:46:00	2019-08-07 10:47:00	2019-08-07 10:47:00	(Eastern Standard Time)	0038:27:27.000		333	102.345	73.4611	17:18:00	88.853	350.895	26.213	1.58676	0.728558	0.000992079	29.2381	747.302
2019-08-07 10:47:00	2019-08-07 10:47:00	2019-08-07 10:48:00	2019-08-07 10:48:00	(Eastern Standard Time)	0038:28:27.000		680	102.183	74.0588	17:19:00	89.0615	350.458	26.2204	1.58674	0.728558	0.000992079	29.2114	747.313
2019-08-07 10:48:00	2019-08-07 10:48:00	2019-08-07 10:49:00	2019-08-07 10:49:00	(Eastern Standard Time)	0038:29:27.000		31	101.462	74.2361	17:20:00	88.8028	350.807	26.2184	1.58667	0.728558	0.000992079	29.1895	747.312
2019-08-07 10:49:00	2019-08-07 10:49:00	2019-08-07 10:50:00	2019-08-07 10:50:00	(Eastern Standard Time)	0038:30:27.000		381	100.821	74.1293	17:21:00	88.3643	350.163	26.226	1.58675	0.728558	0.000992079	29.1889	747.312
2019-08-07 10:50:00	2019-08-07 10:50:00	2019-08-07 10:51:00	2019-08-07 10:51:00	(Eastern Standard Time)	0038:31:27.000		734	103.623	76.1544	17:22:00	90.7464	352.777	26.2295	1.58663	0.728558	0.000992079	29.233	747.314
2019-08-07 10:51:00	2019-08-07 10:51:00	2019-08-07 10:52:00	2019-08-07 10:52:00	(Eastern Standard Time)	0038:32:27.000		89	107.808	73.8798	17:23:00	91.7614	353.858	26.2363	1.58658	0.728558	0.000992079	29.1734	747.314
2019-08-07 10:52:00	2019-08-07 10:52:00	2019-08-07 10:53:00	2019-08-07 10:53:00	(Eastern Standard Time)	0038:33:27.000		445	107.73	73.6429	17:24:00	91.7285	356.142	26.2393	1.58667	0.728558	0.000992079	29.1748	747.314
2019-08-07 10:53:00	2019-08-07 10:53:00	2019-08-07 10:54:00	2019-08-07 10:54:00	(Eastern Standard Time)	0038:34:27.000		800	104.976	72.7415	17:25:00	89.9078	354.681	26.2421	1.58666	0.728558	0.000992079	29.1571	747.314
2019-08-07 10:54:00	2019-08-07 10:54:00	2019-08-07 10:55:00	2019-08-07 10:55:00	(Eastern Standard Time)	0038:35:27.000		156	102.585	72.2537	17:26:00	88.4685	355.036	26.247	1.58659	0.728558	0.000992079	29.1301	747.314
2019-08-07 10:55:00	2019-08-07 10:55:00	2019-08-07 10:56:00	2019-08-07 10:56:00	(Eastern Standard Time)	0038:36:27.000		512	102.034	73.0353	17:27:00	88.5229	355.905	26.2506	1.5866	0.728558	0.000992079	29.197	747.317
2019-08-07 10:56:00	2019-08-07 10:56:00	2019-08-07 10:57:00	2019-08-07 10:57:00	(Eastern Standard Time)	0038:37:27.000		868	101.927	73.348	17:28:00	88.6746	356.559	26.2609	1.58666	0.728558	0.000992079	29.1863	747.314
2019-08-07 10:57:00	2019-08-07 10:57:00	2019-08-07 10:58:00	2019-08-07 10:58:00	(Eastern Standard Time)	0038:38:27.000		224	100.969	73.0524	17:29:00	87.9593	354.079	26.264	1.58663	0.728558	0.000992079	29.1881	747.314
2019-08-07 10:58:00	2019-08-07 10:58:00	2019-08-07 10:59:00	2019-08-07 10:59:00	(Eastern Standard Time)	0038:39:27.000		581	101.373	73.9725	17:30:00	88.6259	357.56	26.2727	1.58663	0.728558	0.000992079	29.2153	747.314
2019-08-07 10:59:00	2019-08-07 10:59:00	2019-08-07 11:00:00	2019-08-07 11:00:00	(Eastern Standard Time)	0038:40:27.000		939	101.022	73.5689	17:31:00	88.2913	358.215	26.2828	1.58664	0.728558	0.000992079	29.2331	747.314
2019-08-07 11:00:00	2019-08-07 11:00:00	2019-08-07 11:01:00	2019-08-07 11:01:00	(Eastern Standard Time)	0038:41:27.000		297	99.8195	72.9403	17:32:00	87.3223	356.786	26.2788	1.58667	0.728558	0.000992079	29.237	747.314
2019-08-07 11:01:00	2019-08-07 11:01:00	2019-08-07 11:02:00	2019-08-07 11:02:00	(Eastern Standard Time)	0038:42:27.000		656	102.507	74.6294	17:33:00	89.4558	358.713	26.2817	1.58666	0.728558	0.000992079	29.2883	747.312
2019-08-07 11:02:00	2019-08-07 11:02:00	2019-08-07 11:03:00	2019-08-07 11:03:00	(Eastern Standard Time)	0038:43:27.000		10	105.52	73.7011	17:34:00	90.5673	358.424	26.2945	1.58668	0.728558	0.000992079	29.2832	747.312
2019-08-07 11:03:00	2019-08-07 11:03:00	2019-08-07 11:04:00	2019-08-07 11:04:00	(Eastern Standard Time)	0038:44:27.000		373	105.544	74.3607	17:35:00	90.9234	362.468	26.3004	1.58654	0.728558	0.000992079	29.2727	747.312
2019-08-07 11:04:00	2019-08-07 11:04:00	2019-08-07 11:05:00	2019-08-07 11:05:00	(Eastern Standard Time)	0038:45:27.000		737	105.06	73.3642	17:36:00	90.2525	363.915	26.3132	1.58672	0.728558	0.000992079	29.3221	747.306
2019-08-07 11:05:00	2019-08-07 11:05:00	2019-08-07 11:06:00	2019-08-07 11:06:00	(Eastern Standard Time)	0038:46:27.000		101	103.001	72.9299	17:37:00	88.9966	363.776	26.3284	1.58667	0.728558	0.000992079	29.1665	747.299
2019-08-07 11:06:00	2019-08-07 11:06:00	2019-08-07 11:07:00	2019-08-07 11:07:00	(Eastern Standard Time)	0038:47:27.000		463	101.4	72.9626	17:38:00	88.1626	362.169	26.3271	1.58666	0.728558	0.000992079	29.179	747.272
2019-08-07 11:07:00	2019-08-07 11:07:00	2019-08-07 11:08:00	2019-08-07 11:08:00	(Eastern Standard Time)	0038:48:27.000		825	101.314	73.564	17:39:00	88.375	361.35	26.3314	1.58655	0.728558	0.000992079	29.1874	747.276
2019-08-07 11:08:00	2019-08-07 11:08:00	2019-08-07 11:09:00	2019-08-07 11:09:00	(Eastern Standard Time)	0038:49:27.000		188	103.727	75.7825	17:40:00	90.663	362.048	26.3462	1.58663	0.728558	0.000992079	29.2165	747.243
2019-08-07 11:09:00	2019-08-07 11:09:00	2019-08-07 11:10:00	2019-08-07 11:10:00	(Eastern Standard Time)	0038:50:27.000		553	105.105	75.0587	17:41:00	91.0229	365.256	26.3568	1.5865	0.728558	0.000992079	29.2161	747.236
2019-08-07 11:10:00	2019-08-07 11:10:00	2019-08-07 11:11:00	2019-08-07 11:11:00	(Eastern Standard Time)	0038:51:27.000		918	106.78	74.2872	17:42:00	91.4894	365.451	26.37	1.58661	0.728558	0.000992079	29.2014	747.238
2019-08-07 11:11:00	2019-08-07 11:11:00	2019-08-07 11:12:00	2019-08-07 11:12:00	(Eastern Standard Time)	0038:52:27.000		283	104.172	73.4019	17:43:00	89.7663	363.612	26.3683	1.58662	0.728558	0.000992079	29.184	747.233
2019-08-07 11:12:00	2019-08-07 11:12:00	2019-08-07 11:13:00	2019-08-07 11:13:00	(Eastern Standard Time)	0038:53:27.000		646	102.379	73.5989	17:44:00	88.9099	362.661	26.3737	1.58664	0.728558	0.000992079	29.2016	747.221
2019-08-07 11:13:00	2019-08-07 11:13:00	2019-08-07 11:14:00	2019-08-07 11:14:00	(Eastern Standard Time)	0038:54:27.000		9	102.305	73.7174	17:45:00	88.9693	362.641	26.3929	1.58652	0.728558	0.000992079	29.1799	747.199
2019-08-07 11:14:00	2019-08-07 11:14:00	2019-08-07 11:15:00	2019-08-07 11:15:00	(Eastern Standard Time)	0038:55:27.000		364	101.456	74.18	17:46:00	88.6818	359.992	26.397	1.58663	0.728558	0.000992079	29.1977	747.184
2019-08-07 11:15:00	2019-08-07 11:15:00	2019-08-07 11:16:00	2019-08-07 11:16:00	(Eastern Standard Time)	0038:56:27.000		732	103.644	76.5007	17:47:00	90.9255	367.412	26.4098	1.58662	0.728558	0.000992079	29.2296	747.152
2019-08-07 11:16:00	2019-08-07 11:16:00	2019-08-07 11:17:00	2019-08-07 11:17:00	(Eastern Standard Time)	0038:57:27.000		105	105.393	76.0519	17:48:00	91.6797	371.876	26.4221	1.58657	0.728558	0.000992079	29.2696	747.139
2019-08-07 11:17:00	2019-08-07 11:17:00	2019-08-07 11:18:00	2019-08-07 11:18:00	(Eastern Standard Time)	0038:58:27.000		476	107.978	73.2166	17:49:00	91.602	371.52	26.4336	1.5867	0.728558	0.000992079	29.2044	747.112
2019-08-07 11:18:00	2019-08-07 11:18:00	2019-08-07 11:19:00	2019-08-07 11:19:00	(Eastern Standard Time)	0038:59:27.000		849	108.257	72.9966	17:50:00	91.6888	372.938	26.444	1.5867	0.728558	0.000992079	29.1723	747.094
2019-08-07 11:19:00	2019-08-07 11:19:00	2019-08-07 11:20:00	2019-08-07 11:20:00	(Eastern Standard Time)	0039:00:27.000		221	104.064	71.4444	17:51:00	88.8515	370.383	26.4618	1.58661	0.728558	0.000992079	29.1567	747.087
2019-08-07 11:20:00	2019-08-07 11:20:00	2019-08-07 11:21:00	2019-08-07 11:21:00	(Eastern Standard Time)	0039:01:27.000		583	101.706	72.7213	17:52:00	88.2278	367.924	26.4694	1.58659	0.728558	0.000992079	29.1924	747.038
2019-08-07 11:21:00	2019-08-07 11:21:00	2019-08-07 11:22:00	2019-08-07 11:22:00	(Eastern Standard Time)	0039:02:27.000		955	102.804	74.2634	17:53:00	89.5545	372.236	26.4785	1.58673	0.728558	0.000992079	29.2188	747.018
2019-08-07 11:22:00	2019-08-07 11:22:00	2019-08-07 11:23:00	2019-08-07 11:23:00	(Eastern Standard Time)	0039:03:27.000		329	102.861	74.9647	17:54:00	89.8836	372.553	26.491	1.58661	0.728558	0.000992079	29.21	747.004
2019-08-07 11:23:00	2019-08-07 11:23:00	2019-08-07 11:24:00	2019-08-07 11:24:00	(Eastern Standard Time)	0039:04:27.000		701	103.217	75.699	17:55:00	90.3873	372.434	26.4898	1.58671	0.728558	0.000992079	29.21	746.988
2019-08-07 11:24:00	2019-08-07 11:24:00	2019-08-07 11:25:00	2019-08-07 11:25:00	(Eastern Standard Time)	0039:05:27.000		74	101.875	74.2749	17:56:00	89.0593	371.406	26.4936	1.58668	0.728558	0.000992079	29.1667	746.977
2019-08-07 11:25:00	2019-08-07 11:25:00	2019-08-07 11:26:00	2019-08-07 11:26:00	(Eastern Standard Time)	0039:06:27.000		444	101.944	74.8823	17:57:00	89.3279	370.432	26.4939	1.58681	0.728558	0.000992079	29.1675	746.966
2019-08-07 11:26:00	2019-08-07 11:26:00	2019-08-07 11:27:00	2019-08-07 11:27:00	(Eastern Standard Time)	0039:07:27.000		811	101.361	74.4505	17:58:00	88.8092	367.122	26.5072	1.58688	0.728558	0.000992079	29.1921	746.965
2019-08-07 11:27:00	2019-08-07 11:27:00	2019-08-07 11:28:00	2019-08-07 11:28:00	(Eastern Standard Time)	0039:08:27.000		179	100.026	73.5847	17:59:00	87.6874	367.147	26.5089	1.58689	0.728558	0.000992079	29.1791	746.982
2019-08-07 11:28:00	2019-08-07 11:28:00	2019-08-07 11:29:00	2019-08-07 11:29:00	(Eastern Standard Time)	0039:09:27.000		548	101.553	75.1419	18:00:00	89.1877	368.374	26.5172	1.5868	0.728558	0.000992079	29.129	746.98
2019-08-07 11:29:00	2019-08-07 11:29:00	2019-08-07 11:30:00	2019-08-07 11:30:00	(Eastern Standard Time)	0039:10:27.000		912	101.287	74.5951	18:01:00	88.7761	364.498	26.5149	1.58698	0.728558	0.000992079	29.1861	746.973
2019-08-07 11:30:00	2019-08-07 11:30:00	2019-08-07 11:31:00	2019-08-07 11:31:00	(Eastern Standard Time)	0039:11:27.000		284	105.354	74.8237	18:02:00	90.9245	370.444	26.5367	1.58679	0.728558	0.000992079	29.1879	746.96
2019-08-07 11:31:00	2019-08-07 11:31:00	2019-08-07 11:32:00	2019-08-07 11:32:00	(Eastern Standard Time)	0039:12:27.000		655	103.844	72.5323	18:03:00	89.1555	371.557	26.5444	1.58681	0.728558	0.000992079	29.2042	746.944
2019-08-07 11:32:00	2019-08-07 11:32:00	2019-08-07 11:33:00	2019-08-07 11:33:00	(Eastern Standard Time)	0039:13:27.000		27	102.094	72.378	18:04:00	88.1882	370.321	26.543	1.58674	0.728558	0.000992079	29.1891	746.95
2019-08-07 11:33:00	2019-08-07 11:33:00	2019-08-07 11:34:00	2019-08-07 11:34:00	(Eastern Standard Time)	0039:14:27.000		397	101.301	72.4107	18:05:00	87.8249	370.123	26.5547	1.58667	0.728558	0.000992079	29.1645	746.962
2019-08-07 11:34:00	2019-08-07 11:34:00	2019-08-07 11:35:00	2019-08-07 11:35:00	(Eastern Standard Time)	0039:15:27.000		768	100.986	72.6672	18:06:00	87.8013	370.926	26.554	1.58675	0.728558	0.000992079	29.1635	746.976
2019-08-07 11:35:00	2019-08-07 11:35:00	2019-08-07 11:36:00	2019-08-07 11:36:00	(Eastern Standard Time)	0039:16:27.000		137	103.161	73.7893	18:07:00	89.3708	367.792	26.5629	1.58672	0.728558	0.000992079	29.2368	746.981
2019-08-07 11:36:00	2019-08-07 11:36:00	2019-08-07 11:37:00	2019-08-07 11:37:00	(Eastern Standard Time)	0039:17:27.000		512	105.374	72.874	18:08:00	90.1236	375.263	26.5698	1.58675	0.728558	0.000992079	29.2293	746.987
2019-08-07 11:37:00	2019-08-07 11:37:00	2019-08-07 11:38:00	2019-08-07 11:38:00	(Eastern Standard Time)	0039:18:27.000		887	104.356	72.3559	18:09:00	89.3783	375.451	26.583	1.58663	0.728558	0.000992079	29.2162	746.981
2019-08-07 11:38:00	2019-08-07 11:38:00	2019-08-07 11:39:00	2019-08-07 11:39:00	(Eastern Standard Time)	0039:19:27.000		263	101.675	71.8243	18:10:00	87.7782	374.326	26.5893	1.58693	0.728558	0.000992079	29.2057	746.975
2019-08-07 11:39:00	2019-08-07 11:39:00	2019-08-07 11:40:00	2019-08-07 11:40:00	(Eastern Standard Time)	0039:20:27.000		638	103.226	74.6236	18:11:00	89.8759	375.263	26.5917	1.58685	0.728558	0.000992079	29.19	746.979
2019-08-07 11:40:00	2019-08-07 11:40:00	2019-08-07 11:41:00	2019-08-07 11:41:00	(Eastern Standard Time)	0039:21:27.000		13	102.794	74.3039	18:12:00	89.5154	373.776	26.6042	1.58684	0.728558	0.000992079	29.1992	746.967
2019-08-07 11:41:00	2019-08-07 11:41:00	2019-08-07 11:42:00	2019-08-07 11:42:00	(Eastern Standard Time)	0039:22:27.000		389	103.298	75.3921	18:13:00	90.3158	376.766	26.6208	1.58697	0.728558	0.000992079	29.168	746.953
2019-08-07 11:42:00	2019-08-07 11:42:00	2019-08-07 11:43:00	2019-08-07 11:43:00	(Eastern Standard Time)	0039:23:27.000		764	103.405	76.2619	18:14:00	90.7102	375.05	26.625	1.58692	0.728558	0.000992079	29.1588	746.945
2019-08-07 11:43:00	2019-08-07 11:43:00	2019-08-07 11:44:00	2019-08-07 11:44:00	(Eastern Standard Time)	0039:24:27.000		139	102.911	75.299	18:15:00	90.054	373.826	26.6291	1.58703	0.728558	0.000992079	29.1551	746.943
2019-08-07 11:44:00	2019-08-07 11:44:00	2019-08-07 11:45:00	2019-08-07 11:45:00	(Eastern Standard Time)	0039:25:27.000		511	103.212	76.0174	18:16:00	90.4731	371.344	26.6335	1.58692	0.728558	0.000992079	29.1734	746.951
2019-08-07 11:45:00	2019-08-07 11:45:00	2019-08-07 11:46:00	2019-08-07 11:46:00	(Eastern Standard Time)	0039:26:27.000		886	106.719	74.8547	18:17:00	91.6683	375.025	26.6519	1.58694	0.728558	0.000992079	29.1297	746.945
2019-08-07 11:46:00	2019-08-07 11:46:00	2019-08-07 11:47:00	2019-08-07 11:47:00	(Eastern Standard Time)	0039:27:27.000		262	105.354	74.3079	18:18:00	90.7616	374.938	26.6508	1.58683	0.728558	0.000992079	29.1434	746.947
2019-08-07 11:47:00	2019-08-07 11:47:00	2019-08-07 11:48:00	2019-08-07 11:48:00	(Eastern Standard Time)	0039:28:27.000		638	105.759	74.5572	18:19:00	91.1011	376.364	26.6599	1.58707	0.728558	0.000992079	29.1291	746.942
2019-08-07 11:48:00	2019-08-07 11:48:00	2019-08-07 11:49:00	2019-08-07 11:49:00	(Eastern Standard Time)	0039:29:27.000		15	104.145	74.5864	18:20:00	90.3138	375.9	26.6651	1.58687	0.728558	0.000992079	29.1704	746.931
2019-08-07 11:49:00	2019-08-07 11:49:00	2019-08-07 11:50:00	2019-08-07 11:50:00	(Eastern Standard Time)	0039:30:27.000		396	105.934	75.808	18:21:00	91.8707	380.873	26.674	1.58694	0.728558	0.000992079	29.0891	746.909
2019-08-07 11:50:00	2019-08-07 11:50:00	2019-08-07 11:51:00	2019-08-07 11:51:00	(Eastern Standard Time)	0039:31:27.000		778	104.955	75.2593	18:22:00	91.1315	382.331	26.6952	1.58689	0.728558	0.000992079	29.0457	746.903
2019-08-07 11:51:00	2019-08-07 11:51:00	2019-08-07 11:52:00	2019-08-07 11:52:00	(Eastern Standard Time)	0039:32:27.000		161	103.646	74.2484	18:23:00	90.0262	382.319	26.7022	1.58699	0.728558	0.000992079	29.0793	746.925
2019-08-07 11:52:00	2019-08-07 11:52:00	2019-08-07 11:53:00	2019-08-07 11:53:00	(Eastern Standard Time)	0039:33:27.000		544	103.068	73.9906	18:24:00	89.577	382.236	26.7246	1.58702	0.728558	0.000992079	29.0234	746.942
2019-08-07 11:53:00	2019-08-07 11:53:00	2019-08-07 11:54:00	2019-08-07 11:54:00	(Eastern Standard Time)	0039:34:27.000		921	103.07	74.0009	18:25:00	89.5294	377.718	26.7255	1.58699	0.728558	0.000992079	29.0541	746.942
2019-08-07 11:54:00	2019-08-07 11:54:00	2019-08-07 11:55:00	2019-08-07 11:55:00	(Eastern Standard Time)	0039:35:27.000		305	106.536	73.2555	18:26:00	90.9414	382.566	26.7432	1.58689	0.728558	0.000992079	29.0991	746.942
2019-08-07 11:55:00	2019-08-07 11:55:00	2019-08-07 11:56:00	2019-08-07 11:56:00	(Eastern Standard Time)	0039:36:27.000		686	104.933	72.6293	18:27:00	89.853	381.407	26.7473	1.58687	0.728558	0.000992079	29.0855	746.941
2019-08-07 11:56:00	2019-08-07 11:56:00	2019-08-07 11:57:00	2019-08-07 11:57:00	(Eastern Standard Time)	0039:37:27.000		68	103.148	72.734	18:28:00	88.9637	381.076	26.7513	1.58696	0.728558	0.000992079	29.1133	746.914
2019-08-07 11:57:00	2019-08-07 11:57:00	2019-08-07 11:58:00	2019-08-07 11:58:00	(Eastern Standard Time)	0039:38:27.000		452	103.768	73.2823	18:29:00	89.619	383.157	26.7649	1.58693	0.728558	0.000992079	29.1409	746.898
2019-08-07 11:58:00	2019-08-07 11:58:00	2019-08-07 11:59:00	2019-08-07 11:59:00	(Eastern Standard Time)	0039:39:27.000		834	102.099	72.703	18:30:00	88.4818	382.28	26.7645	1.58689	0.728558	0.000992079	29.1441	746.902
2019-08-07 11:59:00	2019-08-07 11:59:00	2019-08-07 12:00:00	2019-08-07 12:00:00	(Eastern Standard Time)	0039:40:27.000		213	101.542	72.6119	18:31:00	88.1052	378.378	26.7706	1.58693	0.728558	0.000992079	29.1454	746.896
2019-08-07 12:00:00	2019-08-07 12:00:00	2019-08-07 12:01:00	2019-08-07 12:01:00	(Eastern Standard Time)	0039:41:27.000		597	101.915	73.4652	18:32:00	88.7328	383.629	26.776	1.58681	0.728558	0.000992079	29.1099	746.914
2019-08-07 12:01:00	2019-08-07 12:01:00	2019-08-07 12:02:00	2019-08-07 12:02:00	(Eastern Standard Time)	0039:42:27.000		979	101.728	73.1747	18:33:00	88.5153	382.663	26.7813	1.58686	0.728558	0.000992079	29.0742	746.887
2019-08-07 12:02:00	2019-08-07 12:02:00	2019-08-07 12:03:00	2019-08-07 12:03:00	(Eastern Standard Time)	0039:43:27.000		365	101.966	73.2091	18:34:00	88.6476	385.013	26.7893	1.58679	0.728558	0.000992079	29.0774	746.861
2019-08-07 12:03:00	2019-08-07 12:03:00	2019-08-07 12:04:00	2019-08-07 12:04:00	(Eastern Standard Time)	0039:44:27.000		751	104.875	72.5234	18:35:00	89.6923	385.127	26.7893	1.58689	0.728558	0.000992079	29.0874	746.832
2019-08-07 12:04:00	2019-08-07 12:04:00	2019-08-07 12:05:00	2019-08-07 12:05:00	(Eastern Standard Time)	0039:45:27.000		136	105.543	72.6561	18:36:00	90.13	384.513	26.8011	1.58692	0.728558	0.000992079	29.1602	746.802
2019-08-07 12:05:00	2019-08-07 12:05:00	2019-08-07 12:06:00	2019-08-07 12:06:00	(Eastern Standard Time)	0039:46:27.000		523	105.072	72.4503	18:37:00	89.849	386.716	26.8106	1.58686	0.728558	0.000992079	29.0555	746.792
2019-08-07 12:06:00	2019-08-07 12:06:00	2019-08-07 12:07:00	2019-08-07 12:07:00	(Eastern Standard Time)	0039:47:27.000		908	102.666	72.3818	18:38:00	88.5976	384.897	26.8188	1.58687	0.728558	0.000992079	29.0147	746.779
2019-08-07 12:07:00	2019-08-07 12:07:00	2019-08-07 12:08:00	2019-08-07 12:08:00	(Eastern Standard Time)	0039:48:27.000		292	100.945	71.7725	18:39:00	87.4256	383.588	26.8229	1.58682	0.728558	0.000992079	29.0245	746.754
2019-08-07 12:08:00	2019-08-07 12:08:00	2019-08-07 12:09:00	2019-08-07 12:09:00	(Eastern Standard Time)	0039:49:27.000		678	101.469	72.634	18:40:00	88.0857	385.217	26.8292	1.58683	0.728558	0.000992079	29.0268	746.739
2019-08-07 12:09:00	2019-08-07 12:09:00	2019-08-07 12:10:00	2019-08-07 12:10:00	(Eastern Standard Time)	0039:50:27.000		65	100.543	71.4653	18:41:00	87.105	386.373	26.8415	1.5868	0.728558	0.000992079	28.9531	746.724
2019-08-07 12:10:00	2019-08-07 12:10:00	2019-08-07 12:11:00	2019-08-07 12:11:00	(Eastern Standard Time)	0039:51:27.000		453	101.843	73.048	18:42:00	88.485	388.285	26.8445	1.58687	0.728558	0.000992079	28.9881	746.709
2019-08-07 12:11:00	2019-08-07 12:11:00	2019-08-07 12:12:00	2019-08-07 12:12:00	(Eastern Standard Time)	0039:52:27.000		844	102.119	72.5928	18:43:00	88.4575	390.974	26.8502	1.58683	0.728558	0.0177251	29.0527	746.696
2019-08-07 12:12:00	2019-08-07 12:12:00	2019-08-07 12:13:00	2019-08-07 12:13:00	(Eastern Standard Time)	0039:53:27.000		240	106.135	72.174	18:44:00	90.1753	394.527	26.8588	1.58681	0.728558	0.000992079	29.1017	746.694
2019-08-07 12:13:00	2019-08-07 12:13:00	2019-08-07 12:14:00	2019-08-07 12:14:00	(Eastern Standard Time)	0039:54:27.000		630	106.461	71.6234	18:45:00	90.1437	389.844	26.8708	1.58679	0.728558	0.000992079	29.0917	746.696
2019-08-07 12:14:00	2019-08-07 12:14:00	2019-08-07 12:15:00	2019-08-07 12:15:00	(Eastern Standard Time)	0039:55:27.000		24	105.287	72.4416	18:46:00	89.9995	393.853	26.8779	1.58689	0.728558	0.000992079	29.0282	746.689
2019-08-07 12:15:00	2019-08-07 12:15:00	2019-08-07 12:16:00	2019-08-07 12:16:00	(Eastern Standard Time)	0039:56:27.000		417	103.685	72.0757	18:47:00	89.0118	392.791	26.9032	1.5868	0.728558	0.000992079	28.9016	746.688
2019-08-07 12:16:00	2019-08-07 12:16:00	2019-08-07 12:17:00	2019-08-07 12:17:00	(Eastern Standard Time)	0039:57:27.000		810	102.583	72.4344	18:48:00	88.6227	392.503	26.9247	1.58675	0.728558	0.000992079	28.9188	746.697
2019-08-07 12:17:00	2019-08-07 12:17:00	2019-08-07 12:18:00	2019-08-07 12:18:00	(Eastern Standard Time)	0039:58:27.000		197	101.584	72.8492	18:49:00	88.2881	390.122	26.9303	1.58684	0.728558	0.000992079	28.9367	746.696
2019-08-07 12:18:00	2019-08-07 12:18:00	2019-08-07 12:19:00	2019-08-07 12:19:00	(Eastern Standard Time)	0039:59:27.000		590	102.602	74.565	18:50:00	89.6191	392.921	26.938	1.58681	0.728558	0.000992079	28.994	746.695
2019-08-07 12:19:00	2019-08-07 12:19:00	2019-08-07 12:20:00	2019-08-07 12:20:00	(Eastern Standard Time)	0040:00:27.000		982	101.825	74.1414	18:51:00	89.0121	392.877	26.939	1.58675	0.728558	0.000992079	29.0077	746.687
2019-08-07 12:20:00	2019-08-07 12:20:00	2019-08-07 12:21:00	2019-08-07 12:21:00	(Eastern Standard Time)	0040:01:27.000		378	102.891	74.5169	18:52:00	89.7399	394.435	26.9469	1.58686	0.728558	0.000992079	29.017	746.662
2019-08-07 12:21:00	2019-08-07 12:21:00	2019-08-07 12:22:00	2019-08-07 12:22:00	(Eastern Standard Time)	0040:02:27.000		772	103.189	75.1527	18:53:00	90.2155	394.118	26.9501	1.58697	0.728558	0.000992079	29.0296	746.642
2019-08-07 12:22:00	2019-08-07 12:22:00	2019-08-07 12:23:00	2019-08-07 12:23:00	(Eastern Standard Time)	0040:03:27.000		164	103.099	73.7058	18:54:00	89.4368	390.948	26.9582	1.58677	0.728558	0.000992079	29.0542	746.631
2019-08-07 12:23:00	2019-08-07 12:23:00	2019-08-07 12:24:00	2019-08-07 12:24:00	(Eastern Standard Time)	0040:04:27.000		557	103.884	71.8866	18:55:00	88.9285	392.764	26.9616	1.58691	0.728558	0.000992079	29.0492	746.611
2019-08-07 12:24:00	2019-08-07 12:24:00	2019-08-07 12:25:00	2019-08-07 12:25:00	(Eastern Standard Time)	0040:05:27.000		950	103.936	72.4728	18:56:00	89.2329	393.131	26.9641	1.58692	0.728558	0.000992079	29.0286	746.591
2019-08-07 12:25:00	2019-08-07 12:25:00	2019-08-07 12:26:00	2019-08-07 12:26:00	(Eastern Standard Time)	0040:06:27.000		345	103.102	72.2077	18:57:00	88.7262	394.013	26.9745	1.58692	0.728558	0.000992079	28.983	746.583
2019-08-07 12:26:00	2019-08-07 12:26:00	2019-08-07 12:27:00	2019-08-07 12:27:00	(Eastern Standard Time)	0040:07:27.000		738	101.223	71.6702	18:58:00	87.5177	393.052	26.987	1.58694	0.728558	0.000992079	28.9696	746.56
2019-08-07 12:27:00	2019-08-07 12:27:00	2019-08-07 12:28:00	2019-08-07 12:28:00	(Eastern Standard Time)	0040:08:27.000		131	101.37	72.6085	18:59:00	88.0264	392.288	26.9915	1.58701	0.728558	0.000992079	28.9758	746.553
2019-08-07 12:28:00	2019-08-07 12:28:00	2019-08-07 12:29:00	2019-08-07 12:29:00	(Eastern Standard Time)	0040:09:27.000		521	103.148	75.097	19:00:00	90.1163	393.939	26.9959	1.58667	0.728558	0.000992079	29.0398	746.546
2019-08-07 12:29:00	2019-08-07 12:29:00	2019-08-07 12:30:00	2019-08-07 12:30:00	(Eastern Standard Time)	0040:10:27.000		916	103.358	75.294	19:01:00	90.3332	394.961	27.0025	1.58688	0.728558	0.000992079	29.0307	746.54
2019-08-07 12:30:00	2019-08-07 12:30:00	2019-08-07 12:31:00	2019-08-07 12:31:00	(Eastern Standard Time)	0040:11:27.000		312	102.995	74.7911	19:02:00	89.9069	395.303	27.0107	1.58695	0.728558	0.000992079	29.0327	746.539
2019-08-07 12:31:00	2019-08-07 12:31:00	2019-08-07 12:32:00	2019-08-07 12:32:00	(Eastern Standard Time)	0040:12:27.000		706	102.284	74.1857	19:03:00	89.2585	393.201	27.0123	1.58707	0.728558	0.000992079	29.0419	746.538
2019-08-07 12:32:00	2019-08-07 12:32:00	2019-08-07 12:33:00	2019-08-07 12:33:00	(Eastern Standard Time)	0040:13:27.000		95	101.499	73.4986	19:04:00	88.5312	392.038	27.0153	1.5871	0.728558	0.000992079	29.0535	746.537
2019-08-07 12:33:00	2019-08-07 12:33:00	2019-08-07 12:34:00	2019-08-07 12:34:00	(Eastern Standard Time)	0040:14:27.000		492	105.655	74.1399	19:05:00	90.9048	397.796	27.0353	1.58695	0.728558	0.000992079	29.0153	746.524
2019-08-07 12:34:00	2019-08-07 12:34:00	2019-08-07 12:35:00	2019-08-07 12:35:00	(Eastern Standard Time)	0040:15:27.000		891	106.028	72.2337	19:06:00	90.2068	398.548	27.0553	1.58696	0.728558	0.000992079	29.0052	746.522
2019-08-07 12:35:00	2019-08-07 12:35:00	2019-08-07 12:36:00	2019-08-07 12:36:00	(Eastern Standard Time)	0040:16:27.000		290	104.709	71.3617	19:07:00	89.1438	398.531	27.0668	1.58693	0.728558	0.000992079	28.9977	746.524
2019-08-07 12:36:00	2019-08-07 12:36:00	2019-08-07 12:37:00	2019-08-07 12:37:00	(Eastern Standard Time)	0040:17:27.000		685	102.198	70.9033	19:08:00	87.6533	394.448	27.0695	1.5869	0.728558	0.000992079	29.0047	746.517
2019-08-07 12:37:00	2019-08-07 12:37:00	2019-08-07 12:38:00	2019-08-07 12:38:00	(Eastern Standard Time)	0040:18:27.000		82	102.606	72.2168	19:09:00	88.5661	396.476	27.0726	1.58697	0.728558	0.000992079	29.0237	746.494
2019-08-07 12:38:00	2019-08-07 12:38:00	2019-08-07 12:39:00	2019-08-07 12:39:00	(Eastern Standard Time)	0040:19:27.000		479	101.909	72.7061	19:10:00	88.3665	396.603	27.0718	1.58719	0.728558	0.000992079	29.0358	746.473
2019-08-07 12:39:00	2019-08-07 12:39:00	2019-08-07 12:40:00	2019-08-07 12:40:00	(Eastern Standard Time)	0040:20:27.000		877	102.463	72.8715	19:11:00	88.7783	397.828	27.079	1.58724	0.728558	0.000992079	29.0348	746.453
2019-08-07 12:40:00	2019-08-07 12:40:00	2019-08-07 12:41:00	2019-08-07 12:41:00	(Eastern Standard Time)	0040:21:27.000		277	103.339	73.8371	19:12:00	89.6761	398.947	27.0899	1.58717	0.728558	0.000992079	29.0341	746.449
2019-08-07 12:41:00	2019-08-07 12:41:00	2019-08-07 12:42:00	2019-08-07 12:42:00	(Eastern Standard Time)	0040:22:27.000		678	103.444	73.962	19:13:00	89.806	400.813	27.0977	1.58689	0.728558	0.000992079	29.0203	746.447
2019-08-07 12:42:00	2019-08-07 12:42:00	2019-08-07 12:43:00	2019-08-07 12:43:00	(Eastern Standard Time)	0040:23:27.000		79	102.874	73.6229	19:14:00	89.3579	400.36	27.1047	1.587	0.728558	0.000992079	29.0204	746.447
2019-08-07 12:43:00	2019-08-07 12:43:00	2019-08-07 12:44:00	2019-08-07 12:44:00	(Eastern Standard Time)	0040:24:27.000		480	105.022	73.5285	19:15:00	90.3118	401.027	27.1097	1.58696	0.728558	0.000992079	29.0583	746.446
2019-08-07 12:44:00	2019-08-07 12:44:00	2019-08-07 12:45:00	2019-08-07 12:45:00	(Eastern Standard Time)	0040:25:27.000		879	104.774	71.8301	19:16:00	89.4019	399.253	27.1158	1.5873	0.728558	0.000992079	29.0584	746.433
2019-08-07 12:45:00	2019-08-07 12:45:00	2019-08-07 12:46:00	2019-08-07 12:46:00	(Eastern Standard Time)	0040:26:27.000		278	104.393	72.6943	19:17:00	89.6358	397.775	27.1261	1.58692	0.728558	0.000992079	29.032	746.407
2019-08-07 12:46:00	2019-08-07 12:46:00	2019-08-07 12:47:00	2019-08-07 12:47:00	(Eastern Standard Time)	0040:27:27.000		678	104.068	73.5979	19:18:00	89.8996	400.294	27.1344	1.58712	0.728558	0.000992079	29.0424	746.42
2019-08-07 12:47:00	2019-08-07 12:47:00	2019-08-07 12:48:00	2019-08-07 12:48:00	(Eastern Standard Time)	0040:28:27.000		79	102.58	72.3884	19:19:00	88.6186	400.08	27.1407	1.58707	0.728558	0.000992079	29.0403	746.399
2019-08-07 12:48:00	2019-08-07 12:48:00	2019-08-07 12:49:00	2019-08-07 12:49:00	(Eastern Standard Time)	0040:29:27.000		480	104.31	74.0435	19:20:00	90.2163	400.733	27.145	1.58716	0.728558	0.000992079	29.0541	746.392
2019-08-07 12:49:00	2019-08-07 12:49:00	2019-08-07 12:50:00	2019-08-07 12:50:00	(Eastern Standard Time)	0040:30:27.000		880	104.405	71.7896	19:21:00	89.1842	399.907	27.1544	1.58703	0.728558	0.000992079	29.0564	746.389
2019-08-07 12:50:00	2019-08-07 12:50:00	2019-08-07 12:51:00	2019-08-07 12:51:00	(Eastern Standard Time)	0040:31:27.000		281	103.979	73.6368	19:22:00	89.8624	399.614	27.1532	1.58713	0.728558	0.000992079	29.1218	746.383
2019-08-07 12:51:00	2019-08-07 12:51:00	2019-08-07 12:52:00	2019-08-07 12:52:00	(Eastern Standard Time)	0040:32:27.000		682	102.899	72.3743	19:23:00	88.7518	401.375	27.1617	1.58718	0.728558	0.000992079	29.0033	746.373
2019-08-07 12:52:00	2019-08-07 12:52:00	2019-08-07 12:53:00	2019-08-07 12:53:00	(Eastern Standard Time)	0040:33:27.000		83	102.04	72.1989	19:24:00	88.2206	399.96	27.1794	1.58733	0.728558	0.000992079	28.976	746.353
2019-08-07 12:53:00	2019-08-07 12:53:00	2019-08-07 12:54:00	2019-08-07 12:54:00	(Eastern Standard Time)	0040:34:27.000		485	102.442	73.3585	19:25:00	89.0072	401.719	27.1897	1.58727	0.728558	0.000992079	29	746.343
2019-08-07 12:54:00	2019-08-07 12:54:00	2019-08-07 12:55:00	2019-08-07 12:55:00	(Eastern Standard Time)	0040:35:27.000		887	101.801	72.7302	19:26:00	88.3949	402.483	27.1944	1.58716	0.728558	0.000992079	29.0084	746.322
2019-08-07 12:55:00	2019-08-07 12:55:00	2019-08-07 12:56:00	2019-08-07 12:56:00	(Eastern Standard Time)	0040:36:27.000		290	101.106	71.8719	19:27:00	87.6399	401.826	27.1927	1.58716	0.728558	0.000992079	29.0061	746.311
2019-08-07 12:56:00	2019-08-07 12:56:00	2019-08-07 12:57:00	2019-08-07 12:57:00	(Eastern Standard Time)	0040:37:27.000		692	101.398	72.4498	19:28:00	88.0132	402.013	27.1957	1.58729	0.728558	0.000992079	29.039	746.3
2019-08-07 12:57:00	2019-08-07 12:57:00	2019-08-07 12:58:00	2019-08-07 12:58:00	(Eastern Standard Time)	0040:38:27.000		93	104.545	73.5338	19:29:00	90.1439	400.2	27.2035	1.58717	0.728558	0.000992079	29.0766	746.262
2019-08-07 12:58:00	2019-08-07 12:58:00	2019-08-07 12:59:00	2019-08-07 12:59:00	(Eastern Standard Time)	0040:39:27.000		495	105.079	72.5142	19:30:00	89.9211	401.705	27.2093	1.58728	0.728558	0.000992079	29.0678	746.273
2019-08-07 12:59:00	2019-08-07 12:59:00	2019-08-07 13:00:00	2019-08-07 13:00:00	(Eastern Standard Time)	0040:40:27.000		896	103.314	71.4672	19:31:00	88.5197	401.094	27.2136	1.58724	0.728558	0.000992079	29.0881	746.3
2019-08-07 13:00:00	2019-08-07 13:00:00	2019-08-07 13:01:00	2019-08-07 13:01:00	(Eastern Standard Time)	0040:41:27.000		295	102.195	71.166	19:32:00	87.8308	397.735	27.2163	1.5872	0.728558	0.000992079	29.0758	746.293
2019-08-07 13:01:00	2019-08-07 13:01:00	2019-08-07 13:02:00	2019-08-07 13:02:00	(Eastern Standard Time)	0040:42:27.000		697	101.581	72.1823	19:33:00	88.0402	402.147	27.221	1.58706	0.728558	0.000992079	29.0602	746.244
2019-08-07 13:02:00	2019-08-07 13:02:00	2019-08-07 13:03:00	2019-08-07 13:03:00	(Eastern Standard Time)	0040:43:27.000		99	100.983	72.3914	19:34:00	87.7768	400.813	27.2197	1.58709	0.728558	0.000992079	29.0477	746.218
2019-08-07 13:03:00	2019-08-07 13:03:00	2019-08-07 13:04:00	2019-08-07 13:04:00	(Eastern Standard Time)	0040:44:27.000		501	103.697	74.7485	19:35:00	90.2915	402.671	27.2124	1.58719	0.728558	0.000992079	29.1291	746.189
2019-08-07 13:04:00	2019-08-07 13:04:00	2019-08-07 13:05:00	2019-08-07 13:05:00	(Eastern Standard Time)	0040:45:27.000		902	102.095	73.0062	19:36:00	88.6868	400.146	27.2175	1.58722	0.728558	0.000992079	29.1045	746.183
2019-08-07 13:05:00	2019-08-07 13:05:00	2019-08-07 13:06:00	2019-08-07 13:06:00	(Eastern Standard Time)	0040:46:27.000		306	104.547	71.7616	19:37:00	89.2711	403.552	27.2208	1.5872	0.728558	0.000992079	29.0334	746.178
2019-08-07 13:06:00	2019-08-07 13:06:00	2019-08-07 13:07:00	2019-08-07 13:07:00	(Eastern Standard Time)	0040:47:27.000		711	105.01	71.6943	19:38:00	89.487	404.595	27.2343	1.58725	0.728558	0.000992079	29.063	746.168
2019-08-07 13:07:00	2019-08-07 13:07:00	2019-08-07 13:08:00	2019-08-07 13:08:00	(Eastern Standard Time)	0040:48:27.000		118	104.681	71.8913	19:39:00	89.4309	406.474	27.2343	1.58711	0.728558	0.000992079	28.9706	746.162
2019-08-07 13:08:00	2019-08-07 13:08:00	2019-08-07 13:09:00	2019-08-07 13:09:00	(Eastern Standard Time)	0040:49:27.000		521	102.671	72.0479	19:40:00	88.446	402.893	27.2423	1.58718	0.728558	0.000992079	28.9518	746.142
2019-08-07 13:09:00	2019-08-07 13:09:00	2019-08-07 13:10:00	2019-08-07 13:10:00	(Eastern Standard Time)	0040:50:27.000		928	103.999	74.154	19:41:00	90.1934	406.526	27.2461	1.58714	0.728558	0.000992079	28.9904	746.121
2019-08-07 13:10:00	2019-08-07 13:10:00	2019-08-07 13:11:00	2019-08-07 13:11:00	(Eastern Standard Time)	0040:51:27.000		335	102.962	73.6238	19:42:00	89.3925	406.041	27.25	1.58722	0.728558	0.000992079	28.9713	746.115
2019-08-07 13:11:00	2019-08-07 13:11:00	2019-08-07 13:12:00	2019-08-07 13:12:00	(Eastern Standard Time)	0040:52:27.000		743	104.702	75.1278	19:43:00	91.0011	408.558	27.2513	1.58727	0.728558	0.000992079	28.9893	746.091
2019-08-07 13:12:00	2019-08-07 13:12:00	2019-08-07 13:13:00	2019-08-07 13:13:00	(Eastern Standard Time)	0040:53:27.000		151	105.441	71.5938	19:44:00	89.6127	406.336	27.2609	1.58717	0.728558	0.000992079	29.0113	746.069
2019-08-07 13:13:00	2019-08-07 13:13:00	2019-08-07 13:14:00	2019-08-07 13:14:00	(Eastern Standard Time)	0040:54:27.000		558	105.527	72.6038	19:45:00	90.2319	407.543	27.2673	1.58714	0.728558	0.000992079	29.0219	746.071
2019-08-07 13:14:00	2019-08-07 13:14:00	2019-08-07 13:15:00	2019-08-07 13:15:00	(Eastern Standard Time)	0040:55:27.000		964	103.571	72.5958	19:46:00	89.2275	407.726	27.2826	1.58714	0.728558	0.000992079	29.0184	746.024
2019-08-07 13:15:00	2019-08-07 13:15:00	2019-08-07 13:16:00	2019-08-07 13:16:00	(Eastern Standard Time)	0040:56:27.000		374	102.042	72.0145	19:47:00	88.1628	409.382	27.2941	1.58709	0.728558	0.000992079	29.0167	746.011
2019-08-07 13:16:00	2019-08-07 13:16:00	2019-08-07 13:17:00	2019-08-07 13:17:00	(Eastern Standard Time)	0040:57:27.000		783	102.315	72.3789	19:48:00	88.5135	408.415	27.301	1.58716	0.728558	0.000992079	29.0231	745.998
2019-08-07 13:17:00	2019-08-07 13:17:00	2019-08-07 13:18:00	2019-08-07 13:18:00	(Eastern Standard Time)	0040:58:27.000		190	100.847	71.5125	19:49:00	87.3074	405.959	27.3155	1.58716	0.728558	0.000992079	29.0144	745.975
2019-08-07 13:18:00	2019-08-07 13:18:00	2019-08-07 13:19:00	2019-08-07 13:19:00	(Eastern Standard Time)	0040:59:27.000		597	101.883	72.8845	19:50:00	88.4979	407.557	27.3254	1.58711	0.728558	0.000992079	29.0017	745.936
2019-08-07 13:19:00	2019-08-07 13:19:00	2019-08-07 13:20:00	2019-08-07 13:20:00	(Eastern Standard Time)	0041:00:27.000		7	102.006	72.6703	19:51:00	88.4872	408.796	27.3276	1.58712	0.728558	0.000992079	28.9887	745.935
2019-08-07 13:20:00	2019-08-07 13:20:00	2019-08-07 13:21:00	2019-08-07 13:21:00	(Eastern Standard Time)	0041:01:27.000		417	102.716	73.9223	19:52:00	89.4104	409.672	27.3341	1.58711	0.728558	0.000992079	28.9937	745.929
2019-08-07 13:21:00	2019-08-07 13:21:00	2019-08-07 13:22:00	2019-08-07 13:22:00	(Eastern Standard Time)	0041:02:27.000		822	102.223	72.7562	19:53:00	88.6402	405.081	27.3423	1.58703	0.728558	0.000992079	28.9966	745.899
2019-08-07 13:22:00	2019-08-07 13:22:00	2019-08-07 13:23:00	2019-08-07 13:23:00	(Eastern Standard Time)	0041:03:27.000		232	101.811	72.7749	19:54:00	88.4545	409.573	27.3504	1.58705	0.728558	0.000992079	29.0007	745.881
2019-08-07 13:23:00	2019-08-07 13:23:00	2019-08-07 13:24:00	2019-08-07 13:24:00	(Eastern Standard Time)	0041:04:27.000		642	105.206	72.9819	19:55:00	90.2096	409.863	27.3517	1.58702	0.728558	0.000992079	28.9904	745.871
2019-08-07 13:24:00	2019-08-07 13:24:00	2019-08-07 13:25:00	2019-08-07 13:25:00	(Eastern Standard Time)	0041:05:27.000		50	105.522	72.39	19:56:00	90.0818	406.526	27.3548	1.58704	0.728558	0.000992079	29.0207	745.864
2019-08-07 13:25:00	2019-08-07 13:25:00	2019-08-07 13:26:00	2019-08-07 13:26:00	(Eastern Standard Time)	0041:06:27.000		462	105.369	72.2459	19:57:00	89.9909	412.151	27.3524	1.58699	0.728558	0.000992079	29.041	745.844
2019-08-07 13:26:00	2019-08-07 13:26:00	2019-08-07 13:27:00	2019-08-07 13:27:00	(Eastern Standard Time)	0041:07:27.000		874	103.7	71.1581	19:58:00	88.6349	412.646	27.3503	1.58704	0.728558	0.000992079	29.0581	745.86
2019-08-07 13:27:00	2019-08-07 13:27:00	2019-08-07 13:28:00	2019-08-07 13:28:00	(Eastern Standard Time)	0041:08:27.000		288	103.559	73.0865	19:59:00	89.4644	412.642	27.3513	1.58707	0.728558	0.000992079	29.0405	745.834
2019-08-07 13:28:00	2019-08-07 13:28:00	2019-08-07 13:29:00	2019-08-07 13:29:00	(Eastern Standard Time)	0041:09:27.000		702	104.536	73.4699	20:00:00	90.2093	414.276	27.3623	1.58712	0.728558	0.000992079	29.0767	745.802
2019-08-07 13:29:00	2019-08-07 13:29:00	2019-08-07 13:30:00	2019-08-07 13:30:00	(Eastern Standard Time)	0041:10:27.000		118	103.747	73.4755	20:01:00	89.7984	414.199	27.369	1.58714	0.728558	0.000992079	29.0377	745.801
2019-08-07 13:30:00	2019-08-07 13:30:00	2019-08-07 13:31:00	2019-08-07 13:31:00	(Eastern Standard Time)	0041:11:27.000		530	103.555	74.2855	20:02:00	90.0275	412	27.3753	1.5871	0.728558	0.000992079	29.0465	745.784
2019-08-07 13:31:00	2019-08-07 13:31:00	2019-08-07 13:32:00	2019-08-07 13:32:00	(Eastern Standard Time)	0041:12:27.000		943	105.099	74.6748	20:03:00	91.015	413.8	27.3805	1.58701	0.728558	0.000992079	29.0837	745.741
2019-08-07 13:32:00	2019-08-07 13:32:00	2019-08-07 13:33:00	2019-08-07 13:33:00	(Eastern Standard Time)	0041:13:27.000		361	110.791	74.2507	20:04:00	93.6572	417.028	27.391	1.58701	0.728558	0.000992079	29.0529	745.723
2019-08-07 13:33:00	2019-08-07 13:33:00	2019-08-07 13:34:00	2019-08-07 13:34:00	(Eastern Standard Time)	0041:14:27.000		779	108.603	73.246	20:05:00	92.1449	417.708	27.4099	1.58708	0.728558	0.000992079	29.0076	745.693
2019-08-07 13:34:00	2019-08-07 13:34:00	2019-08-07 13:35:00	2019-08-07 13:35:00	(Eastern Standard Time)	0041:15:27.000		198	105.518	72.4716	20:06:00	90.2276	417.68	27.4248	1.58712	0.728558	0.000992079	29.0084	745.687
2019-08-07 13:35:00	2019-08-07 13:35:00	2019-08-07 13:36:00	2019-08-07 13:36:00	(Eastern Standard Time)	0041:16:27.000		615	104.815	73.1234	20:07:00	90.1986	416.986	27.4338	1.58699	0.728558	0.000992079	29.0134	745.682
2019-08-07 13:36:00	2019-08-07 13:36:00	2019-08-07 13:37:00	2019-08-07 13:37:00	(Eastern Standard Time)	0041:17:27.000		33	106.267	75.226	20:08:00	91.9207	417.515	27.4425	1.58705	0.728558	0.000992079	28.9833	745.662
2019-08-07 13:37:00	2019-08-07 13:37:00	2019-08-07 13:38:00	2019-08-07 13:38:00	(Eastern Standard Time)	0041:18:27.000		449	104.717	74.1928	20:09:00	90.6355	416.862	27.4624	1.58705	0.728558	0.000992079	28.941	745.597
2019-08-07 13:38:00	2019-08-07 13:38:00	2019-08-07 13:39:00	2019-08-07 13:39:00	(Eastern Standard Time)	0041:19:27.000		865	103.488	73.3276	20:10:00	89.6239	416.43	27.4705	1.58696	0.728558	0.000992079	28.9436	745.622
2019-08-07 13:39:00	2019-08-07 13:39:00	2019-08-07 13:40:00	2019-08-07 13:40:00	(Eastern Standard Time)	0041:20:27.000		281	103.793	73.9299	20:11:00	90.0483	415.138	27.4811	1.58695	0.728558	0.000992079	28.935	745.604
2019-08-07 13:40:00	2019-08-07 13:40:00	2019-08-07 13:41:00	2019-08-07 13:41:00	(Eastern Standard Time)	0041:21:27.000		698	103.074	73.2124	20:12:00	89.3828	417.083	27.4948	1.58708	0.728558	0.000992079	28.9315	745.552
2019-08-07 13:41:00	2019-08-07 13:41:00	2019-08-07 13:42:00	2019-08-07 13:42:00	(Eastern Standard Time)	0041:22:27.000		18	102.9	73.0592	20:13:00	89.1937	415.184	27.5021	1.58697	0.728558	0.117578	26.3881	745.524
2019-08-07 13:42:00	2019-08-07 13:42:00	2019-08-07 13:43:00	2019-08-07 13:43:00	(Eastern Standard Time)	0041:23:27.000		338	125.453	89.4732	20:14:00	108.113	432.452	27.3779	1.58693	0.728558	0.434332	29.624	745.492
2019-08-07 13:43:00	2019-08-07 13:43:00	2019-08-07 13:44:00	2019-08-07 13:44:00	(Eastern Standard Time)	0041:24:27.000		776	120.648	82.8045	20:15:00	102.73	437.971	27.2248	1.58715	0.728558	0.000992079	34.7499	745.476
2019-08-07 13:44:00	2019-08-07 13:44:00	2019-08-07 13:45:00	2019-08-07 13:45:00	(Eastern Standard Time)	0041:25:27.000		213	114.423	75.3703	20:16:00	96.0775	436.407	27.1127	1.58723	0.728558	0.000992079	34.7539	745.471
2019-08-07 13:45:00	2019-08-07 13:45:00	2019-08-07 13:46:00	2019-08-07 13:46:00	(Eastern Standard Time)	0041:26:27.000		651	113.942	75.8332	20:17:00	96.0895	437.869	27.0773	1.58722	0.728558	0.150945	34.5301	745.483
2019-08-07 13:46:00	2019-08-07 13:46:00	2019-08-07 13:47:00	2019-08-07 13:47:00	(Eastern Standard Time)	0041:27:27.000		88	112.478	76.3434	20:18:00	95.6879	436.276	27.08	1.58713	0.728558	0.0509598	33.9806	745.483
2019-08-07 13:47:00	2019-08-07 13:47:00	2019-08-07 13:48:00	2019-08-07 13:48:00	(Eastern Standard Time)	0041:28:27.000		528	116.248	81.2581	20:19:00	99.7734	439.956	27.1006	1.58713	0.728558	0.134361	32.4064	745.485
2019-08-07 13:48:00	2019-08-07 13:48:00	2019-08-07 13:49:00	2019-08-07 13:49:00	(Eastern Standard Time)	0041:29:27.000		965	113.811	78.6567	20:20:00	97.4221	436.491	27.1282	1.58716	0.728558	0.151193	32.7261	745.488
2019-08-07 13:49:00	2019-08-07 13:49:00	2019-08-07 13:50:00	2019-08-07 13:50:00	(Eastern Standard Time)	0041:30:27.000		404	112.062	79.108	20:21:00	96.7397	438.161	27.1485	1.58716	0.728558	0.0676598	31.957	745.483
2019-08-07 13:50:00	2019-08-07 13:50:00	2019-08-07 13:51:00	2019-08-07 13:51:00	(Eastern Standard Time)	0041:31:27.000		840	111.303	79.5468	20:22:00	96.5993	436.073	27.1785	1.58715	0.728558	0.0343094	31.8448	745.434
2019-08-07 13:51:00	2019-08-07 13:51:00	2019-08-07 13:52:00	2019-08-07 13:52:00	(Eastern Standard Time)	0041:32:27.000		275	112.473	80.3374	20:23:00	97.5772	434.014	27.2128	1.58725	0.728558	0.0343259	32.0221	745.387
2019-08-07 13:52:00	2019-08-07 13:52:00	2019-08-07 13:53:00	2019-08-07 13:53:00	(Eastern Standard Time)	0041:33:27.000		705	109.774	78.8147	20:24:00	95.4839	430.588	27.2362	1.58716	0.728558	0.000992079	32.0655	745.381
2019-08-07 13:53:00	2019-08-07 13:53:00	2019-08-07 13:54:00	2019-08-07 13:54:00	(Eastern Standard Time)	0041:34:27.000		138	109.336	79.5648	20:25:00	95.6138	432.014	27.2943	1.58707	0.728558	0.000992079	31.1544	745.32
2019-08-07 13:54:00	2019-08-07 13:54:00	2019-08-07 13:55:00	2019-08-07 13:55:00	(Eastern Standard Time)	0041:35:27.000		567	108.014	78.4812	20:26:00	94.4636	428.529	27.3537	1.58708	0.728558	0.000992079	31.775	745.24
2019-08-07 13:55:00	2019-08-07 13:55:00	2019-08-07 13:56:00	2019-08-07 13:56:00	(Eastern Standard Time)	0041:36:27.000		994	106.058	76.9241	20:27:00	92.7392	426.886	27.3879	1.58706	0.728558	0.000992079	31.8645	745.183
2019-08-07 13:56:00	2019-08-07 13:56:00	2019-08-07 13:57:00	2019-08-07 13:57:00	(Eastern Standard Time)	0041:37:27.000		422	106.377	77.7681	20:28:00	93.2531	427.442	27.4614	1.58706	0.728558	0.0177086	31.0788	745.158
2019-08-07 13:57:00	2019-08-07 13:57:00	2019-08-07 13:58:00	2019-08-07 13:58:00	(Eastern Standard Time)	0041:38:27.000		848	105.973	77.3891	20:29:00	92.8975	425.915	27.5433	1.58713	0.728558	0.000992079	31.1708	745.133
2019-08-07 13:58:00	2019-08-07 13:58:00	2019-08-07 13:59:00	2019-08-07 13:59:00	(Eastern Standard Time)	0041:39:27.000		274	105.564	76.9829	20:30:00	92.5267	424.887	27.584	1.58705	0.728558	0.0175598	31.1891	745.099
2019-08-07 13:59:00	2019-08-07 13:59:00	2019-08-07 14:00:00	2019-08-07 14:00:00	(Eastern Standard Time)	0041:40:27.000		696	105.013	76.748	20:31:00	92.0905	423.709	27.6212	1.5872	0.728558	0.000992079	31.3236	745.101
2019-08-07 14:00:00	2019-08-07 14:00:00	2019-08-07 14:01:00	2019-08-07 14:01:00	(Eastern Standard Time)	0041:41:27.000		119	104.006	75.4178	20:32:00	90.9686	422.296	27.6615	1.58738	0.728558	0.000992079	31.4159	745.074
2019-08-07 14:01:00	2019-08-07 14:01:00	2019-08-07 14:02:00	2019-08-07 14:02:00	(Eastern Standard Time)	0041:42:27.000		540	103.343	74.8425	20:33:00	90.3651	420.86	27.6869	1.58751	0.728558	0.000992079	31.4511	745.036
2019-08-07 14:02:00	2019-08-07 14:02:00	2019-08-07 14:03:00	2019-08-07 14:03:00	(Eastern Standard Time)	0041:43:27.000		960	103.686	75.0738	20:34:00	90.6435	420.028	27.7119	1.58731	0.728558	0.000992079	31.4868	745.031
2019-08-07 14:03:00	2019-08-07 14:03:00	2019-08-07 14:04:00	2019-08-07 14:04:00	(Eastern Standard Time)	0041:44:27.000		381	103.401	75.1169	20:35:00	90.5009	419.622	27.7368	1.58726	0.728558	0.000992079	31.4968	745.043
2019-08-07 14:04:00	2019-08-07 14:04:00	2019-08-07 14:05:00	2019-08-07 14:05:00	(Eastern Standard Time)	0041:45:27.000		800	103.46	75.0979	20:36:00	90.5102	419.671	27.7481	1.58741	0.728558	0.000992079	31.4849	745.035
2019-08-07 14:05:00	2019-08-07 14:05:00	2019-08-07 14:06:00	2019-08-07 14:06:00	(Eastern Standard Time)	0041:46:27.000		218	103.232	74.7216	20:37:00	90.2329	419.362	27.7618	1.58734	0.728558	0.000992079	31.5172	745.068
2019-08-07 14:06:00	2019-08-07 14:06:00	2019-08-07 14:07:00	2019-08-07 14:07:00	(Eastern Standard Time)	0041:47:27.000		636	102.705	74.1835	20:38:00	89.7139	417.889	27.769	1.58735	0.728558	0.000992079	31.5428	745.095
2019-08-07 14:07:00	2019-08-07 14:07:00	2019-08-07 14:08:00	2019-08-07 14:08:00	(Eastern Standard Time)	0041:48:27.000		54	102.31	73.9317	20:39:00	89.3818	417.111	27.7764	1.5874	0.728558	0.000992079	31.5692	745.097
2019-08-07 14:08:00	2019-08-07 14:08:00	2019-08-07 14:09:00	2019-08-07 14:09:00	(Eastern Standard Time)	0041:49:27.000		471	103.903	73.2646	20:40:00	89.8498	416.362	27.7684	1.58734	0.728558	0.000992079	31.5825	745.106
2019-08-07 14:09:00	2019-08-07 14:09:00	2019-08-07 14:10:00	2019-08-07 14:10:00	(Eastern Standard Time)	0041:50:27.000		887	105.595	73.9425	20:41:00	91.061	416.583	27.7757	1.58738	0.728558	0.000992079	31.5972	745.133
2019-08-07 14:10:00	2019-08-07 14:10:00	2019-08-07 14:11:00	2019-08-07 14:11:00	(Eastern Standard Time)	0041:51:27.000		304	105.472	73.8145	20:42:00	90.9482	416.139	27.776	1.58742	0.728558	0.000992079	31.5812	745.16
2019-08-07 14:11:00	2019-08-07 14:11:00	2019-08-07 14:12:00	2019-08-07 14:12:00	(Eastern Standard Time)	0041:52:27.000		718	102.922	72.633	20:43:00	89.081	413.311	27.7822	1.58734	0.728558	0.000992079	31.5865	745.166
2019-08-07 14:12:00	2019-08-07 14:12:00	2019-08-07 14:13:00	2019-08-07 14:13:00	(Eastern Standard Time)	0041:53:27.000		129	102.05	72.5171	20:44:00	88.5556	410.822	27.7792	1.58735	0.728558	0.000992079	31.5868	745.185
2019-08-07 14:13:00	2019-08-07 14:13:00	2019-08-07 14:14:00	2019-08-07 14:14:00	(Eastern Standard Time)	0041:54:27.000		540	101.85	73.062	20:45:00	88.6783	410.754	27.7751	1.58736	0.728558	0.000992079	31.5865	745.191
2019-08-07 14:14:00	2019-08-07 14:14:00	2019-08-07 14:15:00	2019-08-07 14:15:00	(Eastern Standard Time)	0041:55:27.000		953	103.082	73.3442	20:46:00	89.4968	412.739	27.7773	1.58741	0.728558	0.000992079	31.5865	745.192
2019-08-07 14:15:00	2019-08-07 14:15:00	2019-08-07 14:16:00	2019-08-07 14:16:00	(Eastern Standard Time)	0041:56:27.000		366	102.057	72.4826	20:47:00	88.5942	412.261	27.7748	1.58735	0.728558	0.000992079	31.5961	745.193
2019-08-07 14:16:00	2019-08-07 14:16:00	2019-08-07 14:17:00	2019-08-07 14:17:00	(Eastern Standard Time)	0041:57:27.000		777	101.983	72.7079	20:48:00	88.6297	411.219	27.7739	1.58734	0.728558	0.000992079	31.5856	745.19
2019-08-07 14:17:00	2019-08-07 14:17:00	2019-08-07 14:18:00	2019-08-07 14:18:00	(Eastern Standard Time)	0041:58:27.000		192	102.606	73.7248	20:49:00	89.4222	413.256	27.7715	1.5875	0.728558	0.000992079	31.5667	745.197
2019-08-07 14:18:00	2019-08-07 14:18:00	2019-08-07 14:19:00	2019-08-07 14:19:00	(Eastern Standard Time)	0041:59:27.000		603	105.629	73.9264	20:50:00	91.021	412.816	27.7575	1.58746	0.728558	0.000992079	31.5304	745.196
2019-08-07 14:19:00	2019-08-07 14:19:00	2019-08-07 14:20:00	2019-08-07 14:20:00	(Eastern Standard Time)	0042:00:27.000		15	104.115	71.7422	20:51:00	89.2392	411.384	27.7418	1.58752	0.728558	0.000992079	31.518	745.187
2019-08-07 14:20:00	2019-08-07 14:20:00	2019-08-07 14:21:00	2019-08-07 14:21:00	(Eastern Standard Time)	0042:01:27.000		426	102.142	71.0687	20:52:00	87.9328	410.248	27.7318	1.58725	0.728558	0.000992079	31.5157	745.19
2019-08-07 14:21:00	2019-08-07 14:21:00	2019-08-07 14:22:00	2019-08-07 14:22:00	(Eastern Standard Time)	0042:02:27.000		837	102.021	72.1963	20:53:00	88.3616	411.425	27.7192	1.58742	0.728558	0.000992079	31.5028	745.196
2019-08-07 14:22:00	2019-08-07 14:22:00	2019-08-07 14:23:00	2019-08-07 14:23:00	(Eastern Standard Time)	0042:03:27.000		251	103.023	72.4123	20:54:00	89.0117	413.372	27.7301	1.5874	0.728558	0.000992079	31.4348	745.212
2019-08-07 14:23:00	2019-08-07 14:23:00	2019-08-07 14:24:00	2019-08-07 14:24:00	(Eastern Standard Time)	0042:04:27.000		665	102.629	72.6401	20:55:00	88.9276	413.628	27.7426	1.58738	0.728558	0.000992079	31.4543	745.236
2019-08-07 14:24:00	2019-08-07 14:24:00	2019-08-07 14:25:00	2019-08-07 14:25:00	(Eastern Standard Time)	0042:05:27.000		77	102.088	72.2827	20:56:00	88.485	410.89	27.7501	1.58735	0.728558	0.000992079	31.4501	745.285
2019-08-07 14:25:00	2019-08-07 14:25:00	2019-08-07 14:26:00	2019-08-07 14:26:00	(Eastern Standard Time)	0042:06:27.000		486	101.3	71.7415	20:57:00	87.8081	408.877	27.759	1.58733	0.728558	0.000992079	31.4577	745.359
2019-08-07 14:26:00	2019-08-07 14:26:00	2019-08-07 14:27:00	2019-08-07 14:27:00	(Eastern Standard Time)	0042:07:27.000		894	100.713	71.4003	20:58:00	87.3258	408.122	27.7606	1.58748	0.728558	0.000992079	31.4186	745.387
2019-08-07 14:27:00	2019-08-07 14:27:00	2019-08-07 14:28:00	2019-08-07 14:28:00	(Eastern Standard Time)	0042:08:27.000		308	102.722	72.8998	20:59:00	89.0542	413.165	27.7496	1.58733	0.728558	0.000992079	31.4434	745.446
2019-08-07 14:28:00	2019-08-07 14:28:00	2019-08-07 14:29:00	2019-08-07 14:29:00	(Eastern Standard Time)	0042:09:27.000		720	104.907	71.099	21:00:00	89.3138	412.11	27.7593	1.5874	0.728558	0.000992079	31.5134	745.475
2019-08-07 14:29:00	2019-08-07 14:29:00	2019-08-07 14:30:00	2019-08-07 14:30:00	(Eastern Standard Time)	0042:10:27.000		131	102.825	70.5282	21:01:00	88.0348	409.672	27.7603	1.58732	0.728558	0.000992079	31.5264	745.512
2019-08-07 14:30:00	2019-08-07 14:30:00	2019-08-07 14:31:00	2019-08-07 14:31:00	(Eastern Standard Time)	0042:11:27.000		539	101.396	70.3677	21:02:00	87.2105	408.014	27.7566	1.58736	0.728558	0.000992079	31.5258	745.563
2019-08-07 14:31:00	2019-08-07 14:31:00	2019-08-07 14:32:00	2019-08-07 14:32:00	(Eastern Standard Time)	0042:12:27.000		949	102.295	72.6164	21:03:00	88.6917	410.15	27.7493	1.58739	0.728558	0.000992079	31.4512	745.576
2019-08-07 14:32:00	2019-08-07 14:32:00	2019-08-07 14:33:00	2019-08-07 14:33:00	(Eastern Standard Time)	0042:13:27.000		360	102.652	72.5455	21:04:00	88.849	410.383	27.7489	1.58747	0.728558	0.000992079	31.4131	745.617
2019-08-07 14:33:00	2019-08-07 14:33:00	2019-08-07 14:34:00	2019-08-07 14:34:00	(Eastern Standard Time)	0042:14:27.000		772	102.79	72.9907	21:05:00	89.1539	411.273	27.7471	1.58736	0.728558	0.000992079	31.2934	745.627
2019-08-07 14:34:00	2019-08-07 14:34:00	2019-08-07 14:35:00	2019-08-07 14:35:00	(Eastern Standard Time)	0042:15:27.000		185	104.931	73.6504	21:06:00	90.495	411.931	27.7295	1.5873	0.728558	0.000992079	31.0671	745.613
2019-08-07 14:35:00	2019-08-07 14:35:00	2019-08-07 14:36:00	2019-08-07 14:36:00	(Eastern Standard Time)	0042:16:27.000		594	104.14	71.7512	21:07:00	89.2233	409.437	27.7206	1.58726	0.728558	0.000992079	31.0805	745.539
2019-08-07 14:36:00	2019-08-07 14:36:00	2019-08-07 14:37:00	2019-08-07 14:37:00	(Eastern Standard Time)	0042:17:27.000		3	102.517	71.6508	21:08:00	88.358	408.109	27.7041	1.58738	0.728558	0.000992079	31.1042	745.48
2019-08-07 14:37:00	2019-08-07 14:37:00	2019-08-07 14:38:00	2019-08-07 14:38:00	(Eastern Standard Time)	0042:18:27.000		412	103.315	73.256	21:09:00	89.5239	408.455	27.6925	1.58732	0.728558	0.000992079	31.1247	745.461
2019-08-07 14:38:00	2019-08-07 14:38:00	2019-08-07 14:39:00	2019-08-07 14:39:00	(Eastern Standard Time)	0042:19:27.000		820	102.888	72.7727	21:10:00	89.0958	408.545	27.6824	1.58732	0.728558	0.000992079	31.1875	745.472
2019-08-07 14:39:00	2019-08-07 14:39:00	2019-08-07 14:40:00	2019-08-07 14:40:00	(Eastern Standard Time)	0042:20:27.000		233	105.344	74.4557	21:11:00	91.0646	411.986	27.6826	1.58736	0.728558	0.000992079	31.8394	745.495
2019-08-07 14:40:00	2019-08-07 14:40:00	2019-08-07 14:41:00	2019-08-07 14:41:00	(Eastern Standard Time)	0042:21:27.000		647	106.75	72.499	21:12:00	90.8658	414.069	27.692	1.58732	0.728558	0.0342929	32.3533	745.536
2019-08-07 14:41:00	2019-08-07 14:41:00	2019-08-07 14:42:00	2019-08-07 14:42:00	(Eastern Standard Time)	0042:22:27.000		59	106.117	72.1975	21:13:00	90.5123	410.973	27.6651	1.58728	0.728558	0.000992079	32.2756	745.543
2019-08-07 14:42:00	2019-08-07 14:42:00	2019-08-07 14:43:00	2019-08-07 14:43:00	(Eastern Standard Time)	0042:23:27.000		470	104.639	72.7021	21:14:00	89.9862	410.453	27.6453	1.58742	0.728558	0.000992079	32.0404	745.536
2019-08-07 14:43:00	2019-08-07 14:43:00	2019-08-07 14:44:00	2019-08-07 14:44:00	(Eastern Standard Time)	0042:24:27.000		880	103.595	72.8235	21:15:00	89.5126	410.657	27.6279	1.58724	0.728558	0.000992079	32.0864	745.524
2019-08-07 14:44:00	2019-08-07 14:44:00	2019-08-07 14:45:00	2019-08-07 14:45:00	(Eastern Standard Time)	0042:25:27.000		292	103.246	72.6657	21:16:00	89.2648	411.014	27.61	1.58716	0.728558	0.000992079	32.1799	745.499
2019-08-07 14:45:00	2019-08-07 14:45:00	2019-08-07 14:46:00	2019-08-07 14:46:00	(Eastern Standard Time)	0042:26:27.000		700	101.958	71.9878	21:17:00	88.2762	408.122	27.5973	1.58739	0.728558	0.000992079	32.2472	745.481
2019-08-07 14:46:00	2019-08-07 14:46:00	2019-08-07 14:47:00	2019-08-07 14:47:00	(Eastern Standard Time)	0042:27:27.000		108	100.746	70.7258	21:18:00	87.0661	407.027	27.5877	1.58718	0.728558	0.000992079	32.4027	745.458
2019-08-07 14:47:00	2019-08-07 14:47:00	2019-08-07 14:48:00	2019-08-07 14:48:00	(Eastern Standard Time)	0042:28:27.000		515	100.777	71.3044	21:19:00	87.3384	406.228	27.5763	1.58719	0.728558	0.000992079	32.3348	745.414
2019-08-07 14:48:00	2019-08-07 14:48:00	2019-08-07 14:49:00	2019-08-07 14:49:00	(Eastern Standard Time)	0042:29:27.000		922	100.465	70.5121	21:20:00	86.8439	407.244	27.5702	1.5872	0.728558	0.000992079	32.2463	745.379
2019-08-07 14:49:00	2019-08-07 14:49:00	2019-08-07 14:50:00	2019-08-07 14:50:00	(Eastern Standard Time)	0042:30:27.000		330	101.113	71.2663	21:21:00	87.5251	407.068	27.5731	1.58722	0.728558	0.000992079	32.0289	745.306
2019-08-07 14:50:00	2019-08-07 14:50:00	2019-08-07 14:51:00	2019-08-07 14:51:00	(Eastern Standard Time)	0042:31:27.000		736	101.017	71.0614	21:22:00	87.3981	406.217	27.5786	1.58701	0.728558	0.000992079	32.1078	745.256
2019-08-07 14:51:00	2019-08-07 14:51:00	2019-08-07 14:52:00	2019-08-07 14:52:00	(Eastern Standard Time)	0042:32:27.000		142	99.9813	70.3826	21:23:00	86.5182	404.784	27.5751	1.58747	0.728558	0.000992079	32.0941	745.242
2019-08-07 14:52:00	2019-08-07 14:52:00	2019-08-07 14:53:00	2019-08-07 14:53:00	(Eastern Standard Time)	0042:33:27.000		546	99.5794	70.2662	21:24:00	86.2386	404.27	27.5801	1.58721	0.728558	0.000992079	32.0746	745.236
2019-08-07 14:53:00	2019-08-07 14:53:00	2019-08-07 14:54:00	2019-08-07 14:54:00	(Eastern Standard Time)	0042:34:27.000		951	100.694	71.247	21:25:00	87.2531	404.34	27.5713	1.58718	0.728558	0.000992079	32.0703	745.234
2019-08-07 14:54:00	2019-08-07 14:54:00	2019-08-07 14:55:00	2019-08-07 14:55:00	(Eastern Standard Time)	0042:35:27.000		353	98.8981	69.044	21:26:00	85.3506	401.562	27.5671	1.58722	0.728558	0.000992079	32.0851	745.229
2019-08-07 14:55:00	2019-08-07 14:55:00	2019-08-07 14:56:00	2019-08-07 14:56:00	(Eastern Standard Time)	0042:36:27.000		753	98.2716	68.8929	21:27:00	84.9234	399.76	27.5616	1.58718	0.728558	0.000992079	32.0765	745.231
2019-08-07 14:56:00	2019-08-07 14:56:00	2019-08-07 14:57:00	2019-08-07 14:57:00	(Eastern Standard Time)	0042:37:27.000		152	97.7183	68.428	21:28:00	84.4018	397.96	27.555	1.5871	0.728558	0.000992079	32.0733	745.231
2019-08-07 14:57:00	2019-08-07 14:57:00	2019-08-07 14:58:00	2019-08-07 14:58:00	(Eastern Standard Time)	0042:38:27.000		546	97.3638	68.5208	21:29:00	84.2092	394.645	27.5518	1.58717	0.728558	0.000992079	32.0434	745.237
2019-08-07 14:58:00	2019-08-07 14:58:00	2019-08-07 14:59:00	2019-08-07 14:59:00	(Eastern Standard Time)	0042:39:27.000		948	100.427	71.7501	21:30:00	87.3452	401.144	27.5426	1.58718	0.728558	0.000992079	32.044	745.24
2019-08-07 14:59:00	2019-08-07 14:59:00	2019-08-07 15:00:00	2019-08-07 15:00:00	(Eastern Standard Time)	0042:40:27.000		349	99.5987	70.1628	21:31:00	86.1839	400.494	27.5368	1.58705	0.728558	0.000992079	32.06	745.239
2019-08-07 15:00:00	2019-08-07 15:00:00	2019-08-07 15:01:00	2019-08-07 15:01:00	(Eastern Standard Time)	0042:41:27.000		750	100.104	70.752	21:32:00	86.7374	401.294	27.5332	1.58703	0.728558	0.000992079	32.1742	745.228
2019-08-07 15:01:00	2019-08-07 15:01:00	2019-08-07 15:02:00	2019-08-07 15:02:00	(Eastern Standard Time)	0042:42:27.000		152	99.4112	70.091	21:33:00	86.0762	400.76	27.5245	1.5871	0.728558	0.000992079	32.2144	745.198
2019-08-07 15:02:00	2019-08-07 15:02:00	2019-08-07 15:03:00	2019-08-07 15:03:00	(Eastern Standard Time)	0042:43:27.000		551	99.0575	69.4591	21:34:00	85.6028	399.266	27.516	1.58728	0.728558	0.000992079	32.2081	745.18
2019-08-07 15:03:00	2019-08-07 15:03:00	2019-08-07 15:04:00	2019-08-07 15:04:00	(Eastern Standard Time)	0042:44:27.000		950	100.766	71.55	21:35:00	87.4185	399.013	27.5135	1.587	0.728558	0.000992079	32.1634	745.176
2019-08-07 15:04:00	2019-08-07 15:04:00	2019-08-07 15:05:00	2019-08-07 15:05:00	(Eastern Standard Time)	0042:45:27.000		351	103.172	70.1607	21:36:00	87.9613	399.162	27.5115	1.58724	0.728558	0.000992079	32.057	745.189
2019-08-07 15:05:00	2019-08-07 15:05:00	2019-08-07 15:06:00	2019-08-07 15:06:00	(Eastern Standard Time)	0042:46:27.000		750	102.825	70.1758	21:37:00	87.8181	399.519	27.5136	1.58693	0.728558	0.000992079	32.0653	745.189
2019-08-07 15:06:00	2019-08-07 15:06:00	2019-08-07 15:07:00	2019-08-07 15:07:00	(Eastern Standard Time)	0042:47:27.000		148	100.539	69.4619	21:38:00	86.3386	396.458	27.5197	1.58711	0.728558	0.000992079	32.0711	745.176
2019-08-07 15:07:00	2019-08-07 15:07:00	2019-08-07 15:08:00	2019-08-07 15:08:00	(Eastern Standard Time)	0042:48:27.000		548	100.919	70.2146	21:39:00	86.9046	400.107	27.5204	1.58722	0.728558	0.000992079	32.1724	745.183
2019-08-07 15:08:00	2019-08-07 15:08:00	2019-08-07 15:09:00	2019-08-07 15:09:00	(Eastern Standard Time)	0042:49:27.000		947	99.4502	68.9594	21:40:00	85.6031	399.053	27.5263	1.58725	0.728558	0.000992079	32.1988	745.219
2019-08-07 15:09:00	2019-08-07 15:09:00	2019-08-07 15:10:00	2019-08-07 15:10:00	(Eastern Standard Time)	0042:50:27.000		346	99.3691	69.3944	21:41:00	85.7214	398.864	27.5186	1.587	0.728558	0.000992079	32.1382	745.284
2019-08-07 15:10:00	2019-08-07 15:10:00	2019-08-07 15:11:00	2019-08-07 15:11:00	(Eastern Standard Time)	0042:51:27.000		745	99.8625	69.5917	21:42:00	86.0484	398.098	27.5236	1.5871	0.728558	0.000992079	32.1116	745.403
2019-08-07 15:11:00	2019-08-07 15:11:00	2019-08-07 15:12:00	2019-08-07 15:12:00	(Eastern Standard Time)	0042:52:27.000		143	99.9247	69.9553	21:43:00	86.2691	397.517	27.5249	1.58709	0.728558	0.000992079	32.1551	745.479
2019-08-07 15:12:00	2019-08-07 15:12:00	2019-08-07 15:13:00	2019-08-07 15:13:00	(Eastern Standard Time)	0042:53:27.000		543	99.8314	69.6223	21:44:00	86.1241	399.747	27.5272	1.5872	0.728558	0.000992079	32.0372	745.521
2019-08-07 15:13:00	2019-08-07 15:13:00	2019-08-07 15:14:00	2019-08-07 15:14:00	(Eastern Standard Time)	0042:54:27.000		943	100.105	69.6095	21:45:00	86.249	400.414	27.5268	1.58715	0.728558	0.000992079	31.9784	745.573
2019-08-07 15:14:00	2019-08-07 15:14:00	2019-08-07 15:15:00	2019-08-07 15:15:00	(Eastern Standard Time)	0042:55:27.000		344	100.934	69.4825	21:46:00	86.5551	400	27.5215	1.58718	0.728558	0.000992079	31.9744	745.661
2019-08-07 15:15:00	2019-08-07 15:15:00	2019-08-07 15:16:00	2019-08-07 15:16:00	(Eastern Standard Time)	0042:56:27.000		745	102.792	69.2142	21:47:00	87.3458	400.746	27.5223	1.58696	0.728558	0.000992079	31.9831	745.689
2019-08-07 15:16:00	2019-08-07 15:16:00	2019-08-07 15:17:00	2019-08-07 15:17:00	(Eastern Standard Time)	0042:57:27.000		148	101.94	68.6343	21:48:00	86.7234	401.746	27.5268	1.58711	0.728558	0.000992079	31.9146	745.693
2019-08-07 15:17:00	2019-08-07 15:17:00	2019-08-07 15:18:00	2019-08-07 15:18:00	(Eastern Standard Time)	0042:58:27.000		549	101.018	69.7433	21:49:00	86.749	400.693	27.5316	1.58711	0.728558	0.000992079	31.8928	745.677
2019-08-07 15:18:00	2019-08-07 15:18:00	2019-08-07 15:19:00	2019-08-07 15:19:00	(Eastern Standard Time)	0042:59:27.000		949	99.9303	69.1024	21:50:00	85.9272	400.909	27.5415	1.58733	0.728558	0.000992079	31.9371	745.681
2019-08-07 15:19:00	2019-08-07 15:19:00	2019-08-07 15:20:00	2019-08-07 15:20:00	(Eastern Standard Time)	0043:00:27.000		350	99.6504	69.0908	21:51:00	85.76	399.507	27.5488	1.58706	0.728558	0.000992079	31.9307	745.778
2019-08-07 15:20:00	2019-08-07 15:20:00	2019-08-07 15:21:00	2019-08-07 15:21:00	(Eastern Standard Time)	0043:01:27.000		749	100.168	69.5466	21:52:00	86.2424	399.439	27.5479	1.58726	0.728558	0.000992079	31.9554	745.959
2019-08-07 15:21:00	2019-08-07 15:21:00	2019-08-07 15:22:00	2019-08-07 15:22:00	(Eastern Standard Time)	0043:02:27.000		148	98.5765	68.1732	21:53:00	84.7718	397.549	27.5492	1.58704	0.728558	0.000992079	31.9571	746.253
2019-08-07 15:22:00	2019-08-07 15:22:00	2019-08-07 15:23:00	2019-08-07 15:23:00	(Eastern Standard Time)	0043:03:27.000		547	99.275	69.6176	21:54:00	85.7766	399.573	27.551	1.58717	0.728558	0.000992079	32.0075	746.455
2019-08-07 15:23:00	2019-08-07 15:23:00	2019-08-07 15:24:00	2019-08-07 15:24:00	(Eastern Standard Time)	0043:04:27.000		945	99.2463	68.9018	21:55:00	85.459	397.788	27.5443	1.58705	0.728558	0.000992079	32.0525	746.565
2019-08-07 15:24:00	2019-08-07 15:24:00	2019-08-07 15:25:00	2019-08-07 15:25:00	(Eastern Standard Time)	0043:05:27.000		347	99.1345	69.1604	21:56:00	85.5103	400.386	27.5398	1.58702	0.728558	0.000992079	32.0704	746.532
2019-08-07 15:25:00	2019-08-07 15:25:00	2019-08-07 15:26:00	2019-08-07 15:26:00	(Eastern Standard Time)	0043:06:27.000		748	99.3395	69.3789	21:57:00	85.7409	401.147	27.5409	1.587	0.728558	0.000992079	32.0585	746.315
2019-08-07 15:26:00	2019-08-07 15:26:00	2019-08-07 15:27:00	2019-08-07 15:27:00	(Eastern Standard Time)	0043:07:27.000		149	99.2499	69.4386	21:58:00	85.7025	400.467	27.5446	1.58722	0.728558	0.000992079	32.0185	746.191
2019-08-07 15:27:00	2019-08-07 15:27:00	2019-08-07 15:28:00	2019-08-07 15:28:00	(Eastern Standard Time)	0043:08:27.000		550	99.0998	69.2934	21:59:00	85.5624	400.733	27.5564	1.5871	0.728558	0.000992079	32.0068	746.175
2019-08-07 15:28:00	2019-08-07 15:28:00	2019-08-07 15:29:00	2019-08-07 15:29:00	(Eastern Standard Time)	0043:09:27.000		950	99.4876	69.56	22:00:00	85.9024	400.334	27.5569	1.5872	0.728558	0.000992079	31.9781	746.12
2019-08-07 15:29:00	2019-08-07 15:29:00	2019-08-07 15:30:00	2019-08-07 15:30:00	(Eastern Standard Time)	0043:10:27.000		350	98.3379	68.0889	22:01:00	84.6263	398.615	27.5647	1.58738	0.728558	0.000992079	31.978	746.009
2019-08-07 15:30:00	2019-08-07 15:30:00	2019-08-07 15:31:00	2019-08-07 15:31:00	(Eastern Standard Time)	0043:11:27.000		748	98.644	68.7867	22:02:00	85.0855	397.987	27.5641	1.58728	0.728558	0.000992079	31.9792	745.839
2019-08-07 15:31:00	2019-08-07 15:31:00	2019-08-07 15:32:00	2019-08-07 15:32:00	(Eastern Standard Time)	0043:12:27.000		154	102.694	70.6487	22:03:00	87.8654	405.027	27.5678	1.58722	0.728558	0.0343094	31.6107	745.867
2019-08-07 15:32:00	2019-08-07 15:32:00	2019-08-07 15:33:00	2019-08-07 15:33:00	(Eastern Standard Time)	0043:13:27.000		566	107.193	70.0794	22:04:00	89.9663	412.412	27.6078	1.58726	0.728558	0.0344417	31.8029	745.851
2019-08-07 15:33:00	2019-08-07 15:33:00	2019-08-07 15:34:00	2019-08-07 15:34:00	(Eastern Standard Time)	0043:14:27.000		979	104.442	68.4048	22:05:00	87.8692	412.052	27.6143	1.58734	0.728558	0.000992079	32.2178	745.873
2019-08-07 15:34:00	2019-08-07 15:34:00	2019-08-07 15:35:00	2019-08-07 15:35:00	(Eastern Standard Time)	0043:15:27.000		390	103.476	69.9451	22:06:00	88.156	410.89	27.612	1.58723	0.728558	0.000992079	32.2562	745.846
2019-08-07 15:35:00	2019-08-07 15:35:00	2019-08-07 15:36:00	2019-08-07 15:36:00	(Eastern Standard Time)	0043:16:27.000		801	102.787	70.4111	22:07:00	88.0295	410.63	27.6133	1.58734	0.728558	0.000992079	32.2541	745.844
2019-08-07 15:36:00	2019-08-07 15:36:00	2019-08-07 15:37:00	2019-08-07 15:37:00	(Eastern Standard Time)	0043:17:27.000		212	103.419	72.3264	22:08:00	89.2554	410.232	27.6162	1.58719	0.728558	0.000992079	32.2903	745.829
2019-08-07 15:37:00	2019-08-07 15:37:00	2019-08-07 15:38:00	2019-08-07 15:38:00	(Eastern Standard Time)	0043:18:27.000		622	103.595	72.8322	22:09:00	89.5829	410	27.623	1.58724	0.728558	0.000992079	32.1941	745.87
2019-08-07 15:38:00	2019-08-07 15:38:00	2019-08-07 15:39:00	2019-08-07 15:39:00	(Eastern Standard Time)	0043:19:27.000		33	102.491	72.0674	22:10:00	88.6917	409.549	27.6363	1.58726	0.728558	0.000992079	32.1867	745.879
2019-08-07 15:39:00	2019-08-07 15:39:00	2019-08-07 15:40:00	2019-08-07 15:40:00	(Eastern Standard Time)	0043:20:27.000		442	102.898	73.1314	22:11:00	89.3201	409.655	27.651	1.58722	0.728558	0.000992079	32.0321	745.842
2019-08-07 15:40:00	2019-08-07 15:40:00	2019-08-07 15:41:00	2019-08-07 15:41:00	(Eastern Standard Time)	0043:21:27.000		853	103.197	72.8478	22:12:00	89.3809	410.494	27.6665	1.5873	0.728558	0.000992079	31.7822	745.764
2019-08-07 15:41:00	2019-08-07 15:41:00	2019-08-07 15:42:00	2019-08-07 15:42:00	(Eastern Standard Time)	0043:22:27.000		263	103.649	73.6446	22:13:00	89.8984	408.619	27.6865	1.5872	0.728558	0.000992079	31.7731	745.72
2019-08-07 15:42:00	2019-08-07 15:42:00	2019-08-07 15:43:00	2019-08-07 15:43:00	(Eastern Standard Time)	0043:23:27.000		671	103.357	73.6517	22:14:00	89.8383	408.872	27.6983	1.58736	0.728558	0.000992079	31.7039	745.726
2019-08-07 15:43:00	2019-08-07 15:43:00	2019-08-07 15:44:00	2019-08-07 15:44:00	(Eastern Standard Time)	0043:24:27.000		79	103.304	74.0826	22:15:00	89.9633	406.959	27.7026	1.58722	0.728558	0.000992079	31.7026	745.729
2019-08-07 15:44:00	2019-08-07 15:44:00	2019-08-07 15:45:00	2019-08-07 15:45:00	(Eastern Standard Time)	0043:25:27.000		486	102.848	73.155	22:16:00	89.3158	406.512	27.7133	1.58738	0.728558	0.000992079	31.7124	745.712
2019-08-07 15:45:00	2019-08-07 15:45:00	2019-08-07 15:46:00	2019-08-07 15:46:00	(Eastern Standard Time)	0043:26:27.000		890	102.279	72.2052	22:17:00	88.5998	404.445	27.7107	1.58725	0.728558	0.000992079	31.7366	745.667
2019-08-07 15:46:00	2019-08-07 15:46:00	2019-08-07 15:47:00	2019-08-07 15:47:00	(Eastern Standard Time)	0043:27:27.000		294	101.605	72.036	22:18:00	88.1557	402.987	27.7137	1.5874	0.728558	0.000992079	31.7035	745.651
2019-08-07 15:47:00	2019-08-07 15:47:00	2019-08-07 15:48:00	2019-08-07 15:48:00	(Eastern Standard Time)	0043:28:27.000		696	101.058	71.2131	22:19:00	87.4987	401.598	27.7273	1.58732	0.728558	0.000992079	31.6895	745.735
2019-08-07 15:48:00	2019-08-07 15:48:00	2019-08-07 15:49:00	2019-08-07 15:49:00	(Eastern Standard Time)	0043:29:27.000		102	102.104	71.8695	22:20:00	88.337	404.906	27.717	1.58731	0.728558	0.000992079	31.647	745.875
2019-08-07 15:49:00	2019-08-07 15:49:00	2019-08-07 15:50:00	2019-08-07 15:50:00	(Eastern Standard Time)	0043:30:27.000		509	101.437	71.1084	22:21:00	87.6413	407.652	27.7186	1.58739	0.728558	0.000992079	31.3855	746.022
2019-08-07 15:50:00	2019-08-07 15:50:00	2019-08-07 15:51:00	2019-08-07 15:51:00	(Eastern Standard Time)	0043:31:27.000		917	102.492	71.9023	22:22:00	88.5784	408.859	27.7287	1.58721	0.728558	0.0176755	29.9749	746.217
2019-08-07 15:51:00	2019-08-07 15:51:00	2019-08-07 15:52:00	2019-08-07 15:52:00	(Eastern Standard Time)	0043:32:27.000		319	102.164	71.3791	22:23:00	88.125	407.645	27.7343	1.58729	0.728558	0.000992079	29.6917	746.357
2019-08-07 15:52:00	2019-08-07 15:52:00	2019-08-07 15:53:00	2019-08-07 15:53:00	(Eastern Standard Time)	0043:33:27.000		723	100.959	70.4337	22:24:00	87.1137	404.701	27.7305	1.58742	0.728558	0.000992079	29.2617	746.503
2019-08-07 15:53:00	2019-08-07 15:53:00	2019-08-07 15:54:00	2019-08-07 15:54:00	(Eastern Standard Time)	0043:34:27.000		128	100.366	70.3373	22:25:00	86.7331	403.556	27.7151	1.5875	0.728558	0.000992079	29.1827	746.628
2019-08-07 15:54:00	2019-08-07 15:54:00	2019-08-07 15:55:00	2019-08-07 15:55:00	(Eastern Standard Time)	0043:35:27.000		534	102.069	71.9262	22:26:00	88.3669	406.271	27.7223	1.58728	0.728558	0.000992079	29.1536	746.616
2019-08-07 15:55:00	2019-08-07 15:55:00	2019-08-07 15:56:00	2019-08-07 15:56:00	(Eastern Standard Time)	0043:36:27.000		938	99.5754	68.8765	22:27:00	85.6444	403.987	27.7315	1.58736	0.728558	0.000992079	29.0036	746.473
2019-08-07 15:56:00	2019-08-07 15:56:00	2019-08-07 15:57:00	2019-08-07 15:57:00	(Eastern Standard Time)	0043:37:27.000		342	101.076	70.4706	22:28:00	87.1643	402.732	27.7297	1.58746	0.728558	0.000992079	28.968	746.229
2019-08-07 15:57:00	2019-08-07 15:57:00	2019-08-07 15:58:00	2019-08-07 15:58:00	(Eastern Standard Time)	0043:38:27.000		740	99.2819	68.7346	22:29:00	85.436	398.558	27.7273	1.58737	0.728558	0.000992079	28.9791	746.078
2019-08-07 15:58:00	2019-08-07 15:58:00	2019-08-07 15:59:00	2019-08-07 15:59:00	(Eastern Standard Time)	0043:39:27.000		143	100.16	70.3061	22:30:00	86.5806	401.358	27.7246	1.58715	0.728558	0.000992079	28.9568	746.163
2019-08-07 15:59:00	2019-08-07 15:59:00	2019-08-07 16:00:00	2019-08-07 16:00:00	(Eastern Standard Time)	0043:40:27.000		545	101.781	71.2908	22:31:00	87.8726	402.322	27.7331	1.58747	0.728558	0.000992079	29.0655	746.207
2019-08-07 16:00:00	2019-08-07 16:00:00	2019-08-07 16:01:00	2019-08-07 16:01:00	(Eastern Standard Time)	0043:41:27.000		947	100.007	69.4219	22:32:00	86.1167	401.438	27.7463	1.58729	0.728558	0.000992079	28.9309	746.169
2019-08-07 16:01:00	2019-08-07 16:01:00	2019-08-07 16:02:00	2019-08-07 16:02:00	(Eastern Standard Time)	0043:42:27.000		345	99.7377	69.7097	22:33:00	86.1208	400	27.7554	1.5875	0.728558	0.000992079	28.9013	746.139
2019-08-07 16:02:00	2019-08-07 16:02:00	2019-08-07 16:03:00	2019-08-07 16:03:00	(Eastern Standard Time)	0043:43:27.000		744	100.939	70.9372	22:34:00	87.2613	398.907	27.755	1.58726	0.728558	0.000992079	28.9551	746.146
2019-08-07 16:03:00	2019-08-07 16:03:00	2019-08-07 16:04:00	2019-08-07 16:04:00	(Eastern Standard Time)	0043:44:27.000		144	99.9262	69.6749	22:35:00	86.233	399.319	27.7592	1.58742	0.728558	0.000992079	28.9407	746.16
2019-08-07 16:04:00	2019-08-07 16:04:00	2019-08-07 16:05:00	2019-08-07 16:05:00	(Eastern Standard Time)	0043:45:27.000		541	99.6647	69.958	22:36:00	86.1519	396.63	27.756	1.58744	0.728558	0.000992079	28.8999	746.174
2019-08-07 16:05:00	2019-08-07 16:05:00	2019-08-07 16:06:00	2019-08-07 16:06:00	(Eastern Standard Time)	0043:46:27.000		940	101.735	72.3358	22:37:00	88.2919	399.226	27.7444	1.58736	0.728558	0.000992079	28.9678	746.22
2019-08-07 16:06:00	2019-08-07 16:06:00	2019-08-07 16:07:00	2019-08-07 16:07:00	(Eastern Standard Time)	0043:47:27.000		339	100.942	70.9083	22:38:00	87.275	397.748	27.752	1.58753	0.728558	0.000992079	28.8776	746.241
2019-08-07 16:07:00	2019-08-07 16:07:00	2019-08-07 16:08:00	2019-08-07 16:08:00	(Eastern Standard Time)	0043:48:27.000		735	101.165	71.3712	22:39:00	87.6063	396.396	27.7562	1.5873	0.728558	0.000992079	28.892	746.236
2019-08-07 16:08:00	2019-08-07 16:08:00	2019-08-07 16:09:00	2019-08-07 16:09:00	(Eastern Standard Time)	0043:49:27.000		128	100.885	71.399	22:40:00	87.4307	391.608	27.759	1.58742	0.728558	0.000992079	28.8687	746.235
2019-08-07 16:09:00	2019-08-07 16:09:00	2019-08-07 16:10:00	2019-08-07 16:10:00	(Eastern Standard Time)	0043:50:27.000		518	101.087	71.8402	22:41:00	87.7273	389.831	27.7539	1.58723	0.728558	0.000992079	28.8801	746.199
2019-08-07 16:10:00	2019-08-07 16:10:00	2019-08-07 16:11:00	2019-08-07 16:11:00	(Eastern Standard Time)	0043:51:27.000		904	100.783	71.9473	22:42:00	87.582	385.743	27.7487	1.58741	0.728558	0.000992079	28.9074	746.154
2019-08-07 16:11:00	2019-08-07 16:11:00	2019-08-07 16:12:00	2019-08-07 16:12:00	(Eastern Standard Time)	0043:52:27.000		293	101.616	72.4091	22:43:00	88.221	388.065	27.7461	1.58745	0.728558	0.000992079	28.8933	746.108
2019-08-07 16:12:00	2019-08-07 16:12:00	2019-08-07 16:13:00	2019-08-07 16:13:00	(Eastern Standard Time)	0043:53:27.000		681	100.245	71.1463	22:44:00	86.9158	388.052	27.7491	1.5874	0.728558	0.000992079	28.8915	746.108
2019-08-07 16:13:00	2019-08-07 16:13:00	2019-08-07 16:14:00	2019-08-07 16:14:00	(Eastern Standard Time)	0043:54:27.000		72	102.603	73.1961	22:45:00	89.0972	390.482	27.7316	1.58736	0.728558	0.000992079	28.9378	746.113
2019-08-07 16:14:00	2019-08-07 16:14:00	2019-08-07 16:15:00	2019-08-07 16:15:00	(Eastern Standard Time)	0043:55:27.000		463	101.592	72.1976	22:46:00	88.1482	390.909	27.7153	1.58739	0.728558	0.000992079	28.963	746.095
2019-08-07 16:15:00	2019-08-07 16:15:00	2019-08-07 16:16:00	2019-08-07 16:16:00	(Eastern Standard Time)	0043:56:27.000		853	99.7886	69.8296	22:47:00	86.1574	390.091	27.7124	1.58726	0.728558	0.000992079	28.9628	746.02
2019-08-07 16:16:00	2019-08-07 16:16:00	2019-08-07 16:17:00	2019-08-07 16:17:00	(Eastern Standard Time)	0043:57:27.000		248	101.857	71.8244	22:48:00	88.1316	394.158	27.7023	1.58733	0.728558	0.000992079	29.0923	745.944
2019-08-07 16:17:00	2019-08-07 16:17:00	2019-08-07 16:18:00	2019-08-07 16:18:00	(Eastern Standard Time)	0043:58:27.000		640	100.616	69.9761	22:49:00	86.6619	391.882	27.6865	1.58744	0.728558	0.000992079	29.335	745.951
2019-08-07 16:18:00	2019-08-07 16:18:00	2019-08-07 16:19:00	2019-08-07 16:19:00	(Eastern Standard Time)	0043:59:27.000		31	101.151	70.4413	22:50:00	87.1406	389.857	27.6648	1.58737	0.728558	0.000992079	29.505	746.016
2019-08-07 16:19:00	2019-08-07 16:19:00	2019-08-07 16:20:00	2019-08-07 16:20:00	(Eastern Standard Time)	0044:00:27.000		423	100.966	70.4476	22:51:00	87.0807	392.248	27.6407	1.58723	0.728558	0.000992079	29.4908	746.087
2019-08-07 16:20:00	2019-08-07 16:20:00	2019-08-07 16:21:00	2019-08-07 16:21:00	(Eastern Standard Time)	0044:01:27.000		816	100.651	69.7648	22:52:00	86.619	392.895	27.5965	1.58717	0.728558	0.000992079	29.4691	746.139
2019-08-07 16:21:00	2019-08-07 16:21:00	2019-08-07 16:22:00	2019-08-07 16:22:00	(Eastern Standard Time)	0044:02:27.000		210	101.217	70.6176	22:53:00	87.3005	392.411	27.5841	1.58721	0.728558	0.000992079	29.4789	746.135
2019-08-07 16:22:00	2019-08-07 16:22:00	2019-08-07 16:23:00	2019-08-07 16:23:00	(Eastern Standard Time)	0044:03:27.000		603	101.68	70.9706	22:54:00	87.6986	393.604	27.5781	1.58716	0.728558	0.000992079	29.4511	746.12
2019-08-07 16:23:00	2019-08-07 16:23:00	2019-08-07 16:24:00	2019-08-07 16:24:00	(Eastern Standard Time)	0044:04:27.000		996	100.557	69.7438	22:55:00	86.554	392.607	27.5742	1.58727	0.728558	0.000992079	29.3958	746.138
2019-08-07 16:24:00	2019-08-07 16:24:00	2019-08-07 16:25:00	2019-08-07 16:25:00	(Eastern Standard Time)	0044:05:27.000		389	100.509	69.7747	22:56:00	86.5231	391.948	27.5688	1.5871	0.728558	0.000992079	29.4201	746.145
2019-08-07 16:25:00	2019-08-07 16:25:00	2019-08-07 16:26:00	2019-08-07 16:26:00	(Eastern Standard Time)	0044:06:27.000		780	100.383	69.8933	22:57:00	86.5197	391.509	27.5715	1.58744	0.728558	0.000992079	29.5394	746.146
2019-08-07 16:26:00	2019-08-07 16:26:00	2019-08-07 16:27:00	2019-08-07 16:27:00	(Eastern Standard Time)	0044:07:27.000		171	99.479	68.618	22:58:00	85.4904	390.208	27.5781	1.58719	0.728558	0.000992079	29.7058	746.135
2019-08-07 16:27:00	2019-08-07 16:27:00	2019-08-07 16:28:00	2019-08-07 16:28:00	(Eastern Standard Time)	0044:08:27.000		560	99.1663	68.925	22:59:00	85.4483	388.573	27.5852	1.5871	0.728558	0.000992079	29.6726	746.154
2019-08-07 16:28:00	2019-08-07 16:28:00	2019-08-07 16:29:00	2019-08-07 16:29:00	(Eastern Standard Time)	0044:09:27.000		951	101.052	70.6812	23:00:00	87.2388	391.078	27.5854	1.58722	0.728558	0.000992079	29.4731	746.159
2019-08-07 16:29:00	2019-08-07 16:29:00	2019-08-07 16:30:00	2019-08-07 16:30:00	(Eastern Standard Time)	0044:10:27.000		342	99.5509	68.1291	23:01:00	85.3293	390.143	27.5833	1.58696	0.728558	0.000992079	29.4988	746.178
2019-08-07 16:30:00	2019-08-07 16:30:00	2019-08-07 16:31:00	2019-08-07 16:31:00	(Eastern Standard Time)	0044:11:27.000		733	100.437	69.7557	23:02:00	86.5071	390.57	27.5771	1.58737	0.728558	0.000992079	29.4926	746.192
2019-08-07 16:31:00	2019-08-07 16:31:00	2019-08-07 16:32:00	2019-08-07 16:32:00	(Eastern Standard Time)	0044:12:27.000		123	101.054	70.6317	23:03:00	87.181	389.298	27.5788	1.58725	0.728558	0.000992079	29.3616	746.237
2019-08-07 16:32:00	2019-08-07 16:32:00	2019-08-07 16:33:00	2019-08-07 16:33:00	(Eastern Standard Time)	0044:13:27.000		516	99.9459	69.1266	23:04:00	85.9969	393.092	27.5853	1.58738	0.728558	0.000992079	29.403	746.263
2019-08-07 16:33:00	2019-08-07 16:33:00	2019-08-07 16:34:00	2019-08-07 16:34:00	(Eastern Standard Time)	0044:14:27.000		908	100.428	70.2941	23:05:00	86.7213	391.361	27.5795	1.58722	0.728558	0.000992079	29.441	746.276
2019-08-07 16:34:00	2019-08-07 16:34:00	2019-08-07 16:35:00	2019-08-07 16:35:00	(Eastern Standard Time)	0044:15:27.000		301	102.697	69.637	23:06:00	87.5375	392.746	27.5844	1.58724	0.728558	0.000992079	29.4928	746.269
2019-08-07 16:35:00	2019-08-07 16:35:00	2019-08-07 16:36:00	2019-08-07 16:36:00	(Eastern Standard Time)	0044:16:27.000		695	102.077	68.7174	23:07:00	86.8346	393.266	27.5868	1.58724	0.728558	0.000992079	29.4043	746.227
2019-08-07 16:36:00	2019-08-07 16:36:00	2019-08-07 16:37:00	2019-08-07 16:37:00	(Eastern Standard Time)	0044:17:27.000		89	101.429	69.6498	23:08:00	86.9643	393.656	27.593	1.58736	0.728558	0.000992079	29.3462	746.208
2019-08-07 16:37:00	2019-08-07 16:37:00	2019-08-07 16:38:00	2019-08-07 16:38:00	(Eastern Standard Time)	0044:18:27.000		483	100.837	69.2209	23:09:00	86.5051	394.026	27.5898	1.58713	0.728558	0.000992079	29.3944	746.188
2019-08-07 16:38:00	2019-08-07 16:38:00	2019-08-07 16:39:00	2019-08-07 16:39:00	(Eastern Standard Time)	0044:19:27.000		876	100.34	69.0201	23:10:00	86.1435	392.568	27.5968	1.58708	0.728558	0.000992079	29.5602	746.099
2019-08-07 16:39:00	2019-08-07 16:39:00	2019-08-07 16:40:00	2019-08-07 16:40:00	(Eastern Standard Time)	0044:20:27.000		269	100.077	68.9526	23:11:00	85.9733	392.105	27.5885	1.58731	0.728558	0.000992079	29.5917	746.031
2019-08-07 16:40:00	2019-08-07 16:40:00	2019-08-07 16:41:00	2019-08-07 16:41:00	(Eastern Standard Time)	0044:21:27.000		659	99.4186	68.3915	23:12:00	85.3486	389.935	27.5932	1.58729	0.728558	0.000992079	29.6496	746.035
2019-08-07 16:41:00	2019-08-07 16:41:00	2019-08-07 16:42:00	2019-08-07 16:42:00	(Eastern Standard Time)	0044:22:27.000		48	98.5399	67.7689	23:13:00	84.6116	388.388	27.5908	1.58708	0.728558	0.000992079	29.6266	746.046
2019-08-07 16:42:00	2019-08-07 16:42:00	2019-08-07 16:43:00	2019-08-07 16:43:00	(Eastern Standard Time)	0044:23:27.000		441	100.138	69.0942	23:14:00	86.0462	392.32	27.595	1.58735	0.728558	0.000992079	29.5217	746.057
2019-08-07 16:43:00	2019-08-07 16:43:00	2019-08-07 16:44:00	2019-08-07 16:44:00	(Eastern Standard Time)	0044:24:27.000		834	100.686	69.6788	23:15:00	86.5773	393.774	27.5978	1.58702	0.728558	0.000992079	29.4916	746.071
2019-08-07 16:44:00	2019-08-07 16:44:00	2019-08-07 16:45:00	2019-08-07 16:45:00	(Eastern Standard Time)	0044:25:27.000		231	101.516	70.4374	23:16:00	87.3464	395.473	27.5866	1.58704	0.728558	0.000992079	29.6205	746.081
2019-08-07 16:45:00	2019-08-07 16:45:00	2019-08-07 16:46:00	2019-08-07 16:46:00	(Eastern Standard Time)	0044:26:27.000		626	100.858	70.1333	23:17:00	86.8948	395.514	27.5734	1.58727	0.728558	0.000992079	29.668	746.094
2019-08-07 16:46:00	2019-08-07 16:46:00	2019-08-07 16:47:00	2019-08-07 16:47:00	(Eastern Standard Time)	0044:27:27.000		22	100.784	70.3354	23:18:00	86.9713	395.026	27.5716	1.58723	0.728558	0.000992079	29.6421	746.102
2019-08-07 16:47:00	2019-08-07 16:47:00	2019-08-07 16:48:00	2019-08-07 16:48:00	(Eastern Standard Time)	0044:28:27.000		422	101.331	70.4444	23:19:00	87.3061	399.308	27.5708	1.58716	0.728558	0.000992079	29.5924	746.108
2019-08-07 16:48:00	2019-08-07 16:48:00	2019-08-07 16:49:00	2019-08-07 16:49:00	(Eastern Standard Time)	0044:29:27.000		815	101.578	70.6439	23:20:00	87.5241	397.425	27.5753	1.58713	0.728558	0.000992079	29.5037	746.095
2019-08-07 16:49:00	2019-08-07 16:49:00	2019-08-07 16:50:00	2019-08-07 16:50:00	(Eastern Standard Time)	0044:30:27.000		212	101.036	70.6254	23:21:00	87.2165	396.211	27.595	1.58704	0.728558	0.000992079	29.4892	746.089
2019-08-07 16:50:00	2019-08-07 16:50:00	2019-08-07 16:51:00	2019-08-07 16:51:00	(Eastern Standard Time)	0044:31:27.000		607	100.122	69.8548	23:22:00	86.3861	394.303	27.6155	1.58722	0.728558	0.000992079	29.5191	746.076
2019-08-07 16:51:00	2019-08-07 16:51:00	2019-08-07 16:52:00	2019-08-07 16:52:00	(Eastern Standard Time)	0044:32:27.000		1	99.6996	69.389	23:23:00	85.957	393.302	27.6235	1.58733	0.728558	0.000992079	29.5231	746.041
2019-08-07 16:52:00	2019-08-07 16:52:00	2019-08-07 16:53:00	2019-08-07 16:53:00	(Eastern Standard Time)	0044:33:27.000		394	98.4721	67.7474	23:24:00	84.5975	392.751	27.6269	1.58725	0.728558	0.000992079	29.5572	746.007
2019-08-07 16:53:00	2019-08-07 16:53:00	2019-08-07 16:54:00	2019-08-07 16:54:00	(Eastern Standard Time)	0044:34:27.000		787	99.3074	68.6149	23:25:00	85.4275	393.275	27.6243	1.58728	0.728558	0.000992079	29.507	745.998
2019-08-07 16:54:00	2019-08-07 16:54:00	2019-08-07 16:55:00	2019-08-07 16:55:00	(Eastern Standard Time)	0044:35:27.000		183	99.5557	68.8908	23:26:00	85.6671	394.619	27.6207	1.58725	0.728558	0.000992079	29.459	745.964
2019-08-07 16:55:00	2019-08-07 16:55:00	2019-08-07 16:56:00	2019-08-07 16:56:00	(Eastern Standard Time)	0044:36:27.000		577	99.2049	68.6696	23:27:00	85.378	394	27.6148	1.58721	0.728558	0.000992079	29.4718	745.945
2019-08-07 16:56:00	2019-08-07 16:56:00	2019-08-07 16:57:00	2019-08-07 16:57:00	(Eastern Standard Time)	0044:37:27.000		970	98.3824	67.473	23:28:00	84.4244	393.748	27.6149	1.58725	0.728558	0.000992079	29.552	745.958
2019-08-07 16:57:00	2019-08-07 16:57:00	2019-08-07 16:58:00	2019-08-07 16:58:00	(Eastern Standard Time)	0044:38:27.000		362	98.7203	68.3983	23:29:00	84.9808	390.87	27.6051	1.58712	0.728558	0.000992079	29.5282	745.974
2019-08-07 16:58:00	2019-08-07 16:58:00	2019-08-07 16:59:00	2019-08-07 16:59:00	(Eastern Standard Time)	0044:39:27.000		759	99.5104	69.5409	23:30:00	85.9482	396.815	27.6064	1.58711	0.728558	0.000992079	29.5096	745.979
2019-08-07 16:59:00	2019-08-07 16:59:00	2019-08-07 17:00:00	2019-08-07 17:00:00	(Eastern Standard Time)	0044:40:27.000		157	99.7829	69.268	23:31:00	85.967	396.683	27.6073	1.5871	0.728558	0.000992079	29.4594	745.969
2019-08-07 17:00:00	2019-08-07 17:00:00	2019-08-07 17:01:00	2019-08-07 17:01:00	(Eastern Standard Time)	0044:41:27.000		553	100.27	69.4431	23:32:00	86.31	397.763	27.6115	1.58727	0.728558	0.000992079	29.4088	745.922
2019-08-07 17:01:00	2019-08-07 17:01:00	2019-08-07 17:02:00	2019-08-07 17:02:00	(Eastern Standard Time)	0044:42:27.000		947	98.6452	67.528	23:33:00	84.5893	394.171	27.6204	1.58726	0.728558	0.000992079	29.5345	745.871
2019-08-07 17:02:00	2019-08-07 17:02:00	2019-08-07 17:03:00	2019-08-07 17:03:00	(Eastern Standard Time)	0044:43:27.000		343	101.757	68.7814	23:34:00	86.6209	395.132	27.6155	1.58722	0.728558	0.000992079	29.5041	745.832
2019-08-07 17:03:00	2019-08-07 17:03:00	2019-08-07 17:04:00	2019-08-07 17:04:00	(Eastern Standard Time)	0044:44:27.000		740	100.367	66.96	23:35:00	85.1527	396.076	27.6172	1.58722	0.728558	0.000992079	29.5537	745.813
2019-08-07 17:04:00	2019-08-07 17:04:00	2019-08-07 17:05:00	2019-08-07 17:05:00	(Eastern Standard Time)	0044:45:27.000		136	100.487	68.0721	23:36:00	85.773	395.884	27.6129	1.58744	0.728558	0.000992079	29.4986	745.803
2019-08-07 17:05:00	2019-08-07 17:05:00	2019-08-07 17:06:00	2019-08-07 17:06:00	(Eastern Standard Time)	0044:46:27.000		536	101.103	69.5285	23:37:00	86.7561	399.056	27.6259	1.58715	0.728558	0.000992079	29.4904	745.795
2019-08-07 17:06:00	2019-08-07 17:06:00	2019-08-07 17:07:00	2019-08-07 17:07:00	(Eastern Standard Time)	0044:47:27.000		934	99.7695	68.7141	23:38:00	85.7159	398.611	27.6236	1.58729	0.728558	0.000992079	29.5887	745.794
2019-08-07 17:07:00	2019-08-07 17:07:00	2019-08-07 17:08:00	2019-08-07 17:08:00	(Eastern Standard Time)	0044:48:27.000		333	100.394	69.6738	23:39:00	86.4445	397.549	27.6245	1.58727	0.728558	0.000992079	29.6423	745.787
2019-08-07 17:08:00	2019-08-07 17:08:00	2019-08-07 17:09:00	2019-08-07 17:09:00	(Eastern Standard Time)	0044:49:27.000		728	99.8173	69.3142	23:40:00	85.9583	395.343	27.6215	1.58728	0.728558	0.000992079	29.6198	745.773
2019-08-07 17:09:00	2019-08-07 17:09:00	2019-08-07 17:10:00	2019-08-07 17:10:00	(Eastern Standard Time)	0044:50:27.000		127	101.155	70.2174	23:41:00	87.0931	398.305	27.6213	1.58722	0.728558	0.000992079	29.5163	745.768
2019-08-07 17:10:00	2019-08-07 17:10:00	2019-08-07 17:11:00	2019-08-07 17:11:00	(Eastern Standard Time)	0044:51:27.000		528	101.312	70.2105	23:42:00	87.1797	400.466	27.6206	1.58716	0.728558	0.000992079	29.5323	745.742
2019-08-07 17:11:00	2019-08-07 17:11:00	2019-08-07 17:12:00	2019-08-07 17:12:00	(Eastern Standard Time)	0044:52:27.000		927	99.0438	67.6637	23:43:00	84.8388	398.92	27.6286	1.58723	0.728558	0.000992079	29.6183	745.722
2019-08-07 17:12:00	2019-08-07 17:12:00	2019-08-07 17:13:00	2019-08-07 17:13:00	(Eastern Standard Time)	0044:53:27.000		328	101.59	71.0041	23:44:00	87.6786	400.24	27.6302	1.58736	0.728558	0.000992079	29.3868	745.685
2019-08-07 17:13:00	2019-08-07 17:13:00	2019-08-07 17:14:00	2019-08-07 17:14:00	(Eastern Standard Time)	0044:54:27.000		730	100.871	69.166	23:45:00	86.4918	401.612	27.6419	1.58727	0.728558	0.000992079	29.392	745.668
2019-08-07 17:14:00	2019-08-07 17:14:00	2019-08-07 17:15:00	2019-08-07 17:15:00	(Eastern Standard Time)	0044:55:27.000		133	100.665	69.4267	23:46:00	86.5278	402.402	27.6543	1.58721	0.728558	0.000992079	29.4376	745.659
2019-08-07 17:15:00	2019-08-07 17:15:00	2019-08-07 17:16:00	2019-08-07 17:16:00	(Eastern Standard Time)	0044:56:27.000		534	99.9907	68.8195	23:47:00	85.8921	400.639	27.6609	1.58722	0.728558	0.000992079	29.5593	745.638
2019-08-07 17:16:00	2019-08-07 17:16:00	2019-08-07 17:17:00	2019-08-07 17:17:00	(Eastern Standard Time)	0044:57:27.000		935	101.057	70.6775	23:48:00	87.2449	401.053	27.6652	1.58738	0.728558	0.000992079	29.4983	745.597
2019-08-07 17:17:00	2019-08-07 17:17:00	2019-08-07 17:18:00	2019-08-07 17:18:00	(Eastern Standard Time)	0044:58:27.000		339	100.866	69.9484	23:49:00	86.8315	403.565	27.6716	1.5873	0.728558	0.000992079	29.5462	745.554
2019-08-07 17:18:00	2019-08-07 17:18:00	2019-08-07 17:19:00	2019-08-07 17:19:00	(Eastern Standard Time)	0044:59:27.000		742	100.288	69.2206	23:50:00	86.2401	402.651	27.6745	1.58738	0.728558	0.000992079	29.596	745.514
2019-08-07 17:19:00	2019-08-07 17:19:00	2019-08-07 17:20:00	2019-08-07 17:20:00	(Eastern Standard Time)	0045:00:27.000		149	103.786	71.9071	23:51:00	89.152	406.406	27.6789	1.58731	0.728558	0.000992079	29.3683	745.493
2019-08-07 17:20:00	2019-08-07 17:20:00	2019-08-07 17:21:00	2019-08-07 17:21:00	(Eastern Standard Time)	0045:01:27.000		556	105.057	68.7929	23:52:00	88.4313	407	27.684	1.58726	0.728558	0.000992079	29.3557	745.48
2019-08-07 17:21:00	2019-08-07 17:21:00	2019-08-07 17:22:00	2019-08-07 17:22:00	(Eastern Standard Time)	0045:02:27.000		965	105.457	70.1731	23:53:00	89.3844	408.809	27.6858	1.58754	0.728558	0.000992079	29.5184	745.466
2019-08-07 17:22:00	2019-08-07 17:22:00	2019-08-07 17:23:00	2019-08-07 17:23:00	(Eastern Standard Time)	0045:03:27.000		376	103.296	69.4085	23:54:00	87.894	409.549	27.6951	1.58727	0.728558	0.000992079	29.4504	745.455
2019-08-07 17:23:00	2019-08-07 17:23:00	2019-08-07 17:24:00	2019-08-07 17:24:00	(Eastern Standard Time)	0045:04:27.000		783	102.273	69.533	23:55:00	87.4338	406.837	27.7107	1.5873	0.728558	0.000992079	29.4207	745.434
2019-08-07 17:24:00	2019-08-07 17:24:00	2019-08-07 17:25:00	2019-08-07 17:25:00	(Eastern Standard Time)	0045:05:27.000		191	101.994	69.8574	23:56:00	87.4321	407.857	27.7244	1.5873	0.728558	0.000992079	29.4456	745.413
2019-08-07 17:25:00	2019-08-07 17:25:00	2019-08-07 17:26:00	2019-08-07 17:26:00	(Eastern Standard Time)	0045:06:27.000		600	101.984	70.1901	23:57:00	87.5777	408.673	27.7242	1.58743	0.728558	0.000992079	29.4432	745.382
2019-08-07 17:26:00	2019-08-07 17:26:00	2019-08-07 17:27:00	2019-08-07 17:27:00	(Eastern Standard Time)	0045:07:27.000		10	102.51	70.6125	23:58:00	88.011	409.205	27.7301	1.58736	0.728558	0.000992079	29.493	745.352
2019-08-07 17:27:00	2019-08-07 17:27:00	2019-08-07 17:28:00	2019-08-07 17:28:00	(Eastern Standard Time)	0045:08:27.000		420	101.421	69.6046	23:59:00	87.0317	409.754	27.738	1.58722	0.728558	0.000992079	29.5423	745.313
2019-08-07 17:28:00	2019-08-07 17:28:00	2019-08-07 17:29:00	2019-08-07 17:29:00	(Eastern Standard Time)	0045:09:27.000		830	101.069	69.2627	1 day, 0:00:00	86.6792	410.383	27.7362	1.58741	0.728558	0.000992079	29.4184	745.292
2019-08-07 17:29:00	2019-08-07 17:29:00	2019-08-07 17:30:00	2019-08-07 17:30:00	(Eastern Standard Time)	0045:10:27.000		241	101.855	70.1041	1 day, 0:01:00	87.4812	409.577	27.7464	1.58734	0.728558	0.000992079	29.3643	745.251
2019-08-07 17:30:00	2019-08-07 17:30:00	2019-08-07 17:31:00	2019-08-07 17:31:00	(Eastern Standard Time)	0045:11:27.000		651	101.525	69.8205	1 day, 0:02:00	87.2236	410.246	27.7612	1.58742	0.728558	0.000992079	29.5094	745.25
2019-08-07 17:31:00	2019-08-07 17:31:00	2019-08-07 17:32:00	2019-08-07 17:32:00	(Eastern Standard Time)	0045:12:27.000		62	101.287	69.7919	1 day, 0:03:00	87.0501	409.7	27.7703	1.58737	0.728558	0.000992079	29.5755	745.245
2019-08-07 17:32:00	2019-08-07 17:32:00	2019-08-07 17:33:00	2019-08-07 17:33:00	(Eastern Standard Time)	0045:13:27.000		471	101.539	70.6493	1 day, 0:04:00	87.5357	409.205	27.7757	1.5874	0.728558	0.000992079	29.5787	745.244
2019-08-07 17:33:00	2019-08-07 17:33:00	2019-08-07 17:34:00	2019-08-07 17:34:00	(Eastern Standard Time)	0045:14:27.000		880	100.848	69.1269	1 day, 0:05:00	86.5555	408.973	27.7842	1.58739	0.728558	0.000992079	29.7524	745.237
2019-08-07 17:34:00	2019-08-07 17:34:00	2019-08-07 17:35:00	2019-08-07 17:35:00	(Eastern Standard Time)	0045:15:27.000		290	101.046	69.7139	1 day, 0:06:00	86.8713	409.314	27.7857	1.58739	0.728558	0.000992079	29.645	745.242
2019-08-07 17:35:00	2019-08-07 17:35:00	2019-08-07 17:36:00	2019-08-07 17:36:00	(Eastern Standard Time)	0045:16:27.000		694	100.486	69.1606	1 day, 0:07:00	86.3099	406.275	27.7925	1.58733	0.728558	0.000992079	29.6569	745.251
2019-08-07 17:36:00	2019-08-07 17:36:00	2019-08-07 17:37:00	2019-08-07 17:37:00	(Eastern Standard Time)	0045:17:27.000		103	100.808	69.6057	1 day, 0:08:00	86.7679	407.946	27.8015	1.58745	0.728558	0.000992079	29.7526	745.323
2019-08-07 17:37:00	2019-08-07 17:37:00	2019-08-07 17:38:00	2019-08-07 17:38:00	(Eastern Standard Time)	0045:18:27.000		511	101.492	71.2894	1 day, 0:09:00	87.8103	407.986	27.8079	1.58744	0.728558	0.000992079	29.6057	745.365
2019-08-07 17:38:00	2019-08-07 17:38:00	2019-08-07 17:39:00	2019-08-07 17:39:00	(Eastern Standard Time)	0045:19:27.000		917	102.345	71.8103	1 day, 0:10:00	88.487	406.664	27.8219	1.58738	0.728558	0.000992079	29.6053	745.397
2019-08-07 17:39:00	2019-08-07 17:39:00	2019-08-07 17:40:00	2019-08-07 17:40:00	(Eastern Standard Time)	0045:20:27.000		325	101.975	71.4216	1 day, 0:11:00	88.1488	406.539	27.8333	1.58729	0.728558	0.000992079	29.59	745.427
2019-08-07 17:40:00	2019-08-07 17:40:00	2019-08-07 17:41:00	2019-08-07 17:41:00	(Eastern Standard Time)	0045:21:27.000		728	100.829	70.4062	1 day, 0:12:00	87.0439	403.188	27.8377	1.58729	0.728558	0.000992079	29.6358	745.464
2019-08-07 17:41:00	2019-08-07 17:41:00	2019-08-07 17:42:00	2019-08-07 17:42:00	(Eastern Standard Time)	0045:22:27.000		136	102.809	73.1178	1 day, 0:13:00	89.2715	406.39	27.8333	1.58728	0.728558	0.000992079	29.5434	745.509
2019-08-07 17:42:00	2019-08-07 17:42:00	2019-08-07 17:43:00	2019-08-07 17:43:00	(Eastern Standard Time)	0045:23:27.000		545	102.887	71.8858	1 day, 0:14:00	88.8064	409.437	27.8293	1.58731	0.728558	0.000992079	29.5137	745.526
2019-08-07 17:43:00	2019-08-07 17:43:00	2019-08-07 17:44:00	2019-08-07 17:44:00	(Eastern Standard Time)	0045:24:27.000		952	101.624	70.4006	1 day, 0:15:00	87.4845	407.462	27.8451	1.58732	0.728558	0.000992079	29.5143	745.539
2019-08-07 17:44:00	2019-08-07 17:44:00	2019-08-07 17:45:00	2019-08-07 17:45:00	(Eastern Standard Time)	0045:25:27.000		361	100.711	69.9675	1 day, 0:16:00	86.7776	407.226	27.8454	1.58732	0.728558	0.000992079	29.5767	745.547
2019-08-07 17:45:00	2019-08-07 17:45:00	2019-08-07 17:46:00	2019-08-07 17:46:00	(Eastern Standard Time)	0045:26:27.000		767	100.907	70.0495	1 day, 0:17:00	86.9516	406.841	27.8491	1.58726	0.728558	0.000992079	29.6724	745.556
2019-08-07 17:46:00	2019-08-07 17:46:00	2019-08-07 17:47:00	2019-08-07 17:47:00	(Eastern Standard Time)	0045:27:27.000		175	100.669	69.5894	1 day, 0:18:00	86.6262	406.729	27.8588	1.58735	0.728558	0.000992079	29.7288	745.576
2019-08-07 17:47:00	2019-08-07 17:47:00	2019-08-07 17:48:00	2019-08-07 17:48:00	(Eastern Standard Time)	0045:28:27.000		584	103.243	69.9491	1 day, 0:19:00	88.009	408.428	27.858	1.58732	0.728558	0.000992079	29.5678	745.617
2019-08-07 17:48:00	2019-08-07 17:48:00	2019-08-07 17:49:00	2019-08-07 17:49:00	(Eastern Standard Time)	0045:29:27.000		992	101.58	67.229	1 day, 0:20:00	85.9541	408.667	27.8617	1.58728	0.728558	0.000992079	29.5658	745.663
2019-08-07 17:49:00	2019-08-07 17:49:00	2019-08-07 17:50:00	2019-08-07 17:50:00	(Eastern Standard Time)	0045:30:27.000		401	101.627	68.5488	1 day, 0:21:00	86.6208	407.973	27.8692	1.58738	0.728558	0.000992079	29.5447	745.709
2019-08-07 17:50:00	2019-08-07 17:50:00	2019-08-07 17:51:00	2019-08-07 17:51:00	(Eastern Standard Time)	0045:31:27.000		810	101.809	69.3738	1 day, 0:22:00	87.1498	408.877	27.8728	1.58732	0.728558	0.000992079	29.4852	745.751
2019-08-07 17:51:00	2019-08-07 17:51:00	2019-08-07 17:52:00	2019-08-07 17:52:00	(Eastern Standard Time)	0045:32:27.000		221	101.801	69.5039	1 day, 0:23:00	87.1961	409.659	27.8839	1.58727	0.728558	0.000992079	29.5066	745.791
2019-08-07 17:52:00	2019-08-07 17:52:00	2019-08-07 17:53:00	2019-08-07 17:53:00	(Eastern Standard Time)	0045:33:27.000		627	100.749	68.5938	1 day, 0:24:00	86.2122	406.678	27.8959	1.58723	0.728558	0.000992079	29.663	745.824
2019-08-07 17:53:00	2019-08-07 17:53:00	2019-08-07 17:54:00	2019-08-07 17:54:00	(Eastern Standard Time)	0045:34:27.000		34	101.612	70.5525	1 day, 0:25:00	87.546	405.149	27.8942	1.58728	0.728558	0.000992079	29.6666	745.87
2019-08-07 17:54:00	2019-08-07 17:54:00	2019-08-07 17:55:00	2019-08-07 17:55:00	(Eastern Standard Time)	0045:35:27.000		438	100.43	68.3394	1 day, 0:26:00	85.9688	404.688	27.896	1.58721	0.728558	0.000992079	29.7831	745.903
2019-08-07 17:55:00	2019-08-07 17:55:00	2019-08-07 17:56:00	2019-08-07 17:56:00	(Eastern Standard Time)	0045:36:27.000		843	100.743	69.3102	1 day, 0:27:00	86.5435	405.162	27.902	1.58726	0.728558	0.000992079	29.728	745.967
2019-08-07 17:56:00	2019-08-07 17:56:00	2019-08-07 17:57:00	2019-08-07 17:57:00	(Eastern Standard Time)	0045:37:27.000		249	99.6328	67.9894	1 day, 0:28:00	85.373	404.34	27.8966	1.58724	0.728558	0.000992079	29.8697	746.002
2019-08-07 17:57:00	2019-08-07 17:57:00	2019-08-07 17:58:00	2019-08-07 17:58:00	(Eastern Standard Time)	0045:38:27.000		653	100.666	69.4826	1 day, 0:29:00	86.5684	404.377	27.8956	1.58729	0.728558	0.000992079	29.7976	746.033
2019-08-07 17:58:00	2019-08-07 17:58:00	2019-08-07 17:59:00	2019-08-07 17:59:00	(Eastern Standard Time)	0045:39:27.000		63	100.802	69.2224	1 day, 0:30:00	86.5306	408.877	27.9006	1.58724	0.728558	0.000992079	29.7283	746.056
2019-08-07 17:59:00	2019-08-07 17:59:00	2019-08-07 18:00:00	2019-08-07 18:00:00	(Eastern Standard Time)	0045:40:27.000		473	101.501	69.7897	1 day, 0:31:00	87.1559	409.932	27.9071	1.58724	0.728558	0.000992079	29.6645	746.079
2019-08-07 18:00:00	2019-08-07 18:00:00	2019-08-07 18:01:00	2019-08-07 18:01:00	(Eastern Standard Time)	0045:41:27.000		881	101.333	69.7168	1 day, 0:32:00	87.0055	407.497	27.9093	1.58717	0.728558	0.000992079	29.7059	746.129
2019-08-07 18:01:00	2019-08-07 18:01:00	2019-08-07 18:02:00	2019-08-07 18:02:00	(Eastern Standard Time)	0045:42:27.000		290	101.464	69.98	1 day, 0:33:00	87.2062	408.231	27.9072	1.58733	0.728558	0.000992079	29.6886	746.169
2019-08-07 18:02:00	2019-08-07 18:02:00	2019-08-07 18:03:00	2019-08-07 18:03:00	(Eastern Standard Time)	0045:43:27.000		698	101.196	69.5054	1 day, 0:34:00	86.8776	407.769	27.9127	1.58717	0.728558	0.000992079	29.7843	746.186
2019-08-07 18:03:00	2019-08-07 18:03:00	2019-08-07 18:04:00	2019-08-07 18:04:00	(Eastern Standard Time)	0045:44:27.000		105	101.183	69.9578	1 day, 0:35:00	87.0575	406.447	27.9153	1.58718	0.728558	0.000992079	29.6683	746.214
2019-08-07 18:04:00	2019-08-07 18:04:00	2019-08-07 18:05:00	2019-08-07 18:05:00	(Eastern Standard Time)	0045:45:27.000		510	100.434	69.0777	1 day, 0:36:00	86.3167	405.216	27.9174	1.58711	0.728558	0.000992079	29.791	746.234
2019-08-07 18:05:00	2019-08-07 18:05:00	2019-08-07 18:06:00	2019-08-07 18:06:00	(Eastern Standard Time)	0045:46:27.000		915	100.134	68.8459	1 day, 0:37:00	86.0209	404.906	27.9227	1.5872	0.728558	0.000992079	29.8582	746.24
2019-08-07 18:06:00	2019-08-07 18:06:00	2019-08-07 18:07:00	2019-08-07 18:07:00	(Eastern Standard Time)	0045:47:27.000		322	100.055	68.4085	1 day, 0:38:00	85.7487	405.54	27.9162	1.5872	0.728558	0.000992079	29.8994	746.244
2019-08-07 18:07:00	2019-08-07 18:07:00	2019-08-07 18:08:00	2019-08-07 18:08:00	(Eastern Standard Time)	0045:48:27.000		727	99.8985	68.4312	1 day, 0:39:00	85.7059	405.284	27.9136	1.58715	0.728558	0.000992079	29.8819	746.237
2019-08-07 18:08:00	2019-08-07 18:08:00	2019-08-07 18:09:00	2019-08-07 18:09:00	(Eastern Standard Time)	0045:49:27.000		135	101.559	70.0607	1 day, 0:40:00	87.2489	407.584	27.9172	1.58725	0.728558	0.000992079	29.6803	746.242
2019-08-07 18:09:00	2019-08-07 18:09:00	2019-08-07 18:10:00	2019-08-07 18:10:00	(Eastern Standard Time)	0045:50:27.000		545	103.635	68.3493	1 day, 0:41:00	87.4832	409.809	27.9336	1.58726	0.728558	0.000992079	29.6531	746.254
2019-08-07 18:10:00	2019-08-07 18:10:00	2019-08-07 18:11:00	2019-08-07 18:11:00	(Eastern Standard Time)	0045:51:27.000		956	102.667	67.7493	1 day, 0:42:00	86.8018	410.412	27.9405	1.58729	0.728558	0.000992079	29.628	746.283
2019-08-07 18:11:00	2019-08-07 18:11:00	2019-08-07 18:12:00	2019-08-07 18:12:00	(Eastern Standard Time)	0045:52:27.000		366	101.346	67.7409	1 day, 0:43:00	86.1487	409.082	27.943	1.58709	0.728558	0.000992079	29.6921	746.311
2019-08-07 18:12:00	2019-08-07 18:12:00	2019-08-07 18:13:00	2019-08-07 18:13:00	(Eastern Standard Time)	0045:53:27.000		777	102.437	69.6781	1 day, 0:44:00	87.5993	411.206	27.9534	1.5871	0.728558	0.000992079	29.5136	746.328
2019-08-07 18:13:00	2019-08-07 18:13:00	2019-08-07 18:14:00	2019-08-07 18:14:00	(Eastern Standard Time)	0045:54:27.000		187	101.549	69.1526	1 day, 0:45:00	86.8982	409.45	27.9631	1.58711	0.728558	0.000992079	29.5374	746.345
2019-08-07 18:14:00	2019-08-07 18:14:00	2019-08-07 18:15:00	2019-08-07 18:15:00	(Eastern Standard Time)	0045:55:27.000		600	102.624	70.1546	1 day, 0:46:00	87.9275	412.505	27.9691	1.58725	0.728558	0.000992079	29.442	746.362
2019-08-07 18:15:00	2019-08-07 18:15:00	2019-08-07 18:16:00	2019-08-07 18:16:00	(Eastern Standard Time)	0045:56:27.000		13	102.052	69.5645	1 day, 0:47:00	87.4022	412.069	27.9774	1.58713	0.728558	0.000992079	29.5689	746.361
2019-08-07 18:16:00	2019-08-07 18:16:00	2019-08-07 18:17:00	2019-08-07 18:17:00	(Eastern Standard Time)	0045:57:27.000		427	101.889	69.6133	1 day, 0:48:00	87.2953	413.49	27.9845	1.58712	0.728558	0.000992079	29.6344	746.353
2019-08-07 18:17:00	2019-08-07 18:17:00	2019-08-07 18:18:00	2019-08-07 18:18:00	(Eastern Standard Time)	0045:58:27.000		839	102.016	70.1771	1 day, 0:49:00	87.6132	412.729	27.9874	1.58716	0.728558	0.000992079	29.4722	746.346
2019-08-07 18:18:00	2019-08-07 18:18:00	2019-08-07 18:19:00	2019-08-07 18:19:00	(Eastern Standard Time)	0045:59:27.000		254	101.857	69.7545	1 day, 0:50:00	87.3493	413.573	28.0024	1.58726	0.728558	0.000992079	29.5161	746.341
2019-08-07 18:19:00	2019-08-07 18:19:00	2019-08-07 18:20:00	2019-08-07 18:20:00	(Eastern Standard Time)	0046:00:27.000		669	101.771	69.9792	1 day, 0:51:00	87.4121	414.641	28.0108	1.58721	0.728558	0.000992079	29.6047	746.36
2019-08-07 18:20:00	2019-08-07 18:20:00	2019-08-07 18:21:00	2019-08-07 18:21:00	(Eastern Standard Time)	0046:01:27.000		84	102.08	69.9925	1 day, 0:52:00	87.5562	414.857	28.0257	1.58722	0.728558	0.000992079	29.5906	746.384
2019-08-07 18:21:00	2019-08-07 18:21:00	2019-08-07 18:22:00	2019-08-07 18:22:00	(Eastern Standard Time)	0046:02:27.000		500	102.397	70.0855	1 day, 0:53:00	87.7762	416.194	28.028	1.5871	0.728558	0.000992079	29.7185	746.385
2019-08-07 18:22:00	2019-08-07 18:22:00	2019-08-07 18:23:00	2019-08-07 18:23:00	(Eastern Standard Time)	0046:03:27.000		916	101.9	70.0039	1 day, 0:54:00	87.4523	415.848	28.0288	1.58723	0.728558	0.000992079	29.6523	746.384
2019-08-07 18:23:00	2019-08-07 18:23:00	2019-08-07 18:24:00	2019-08-07 18:24:00	(Eastern Standard Time)	0046:04:27.000		331	101.735	69.6609	1 day, 0:55:00	87.256	413.697	28.0294	1.58738	0.728558	0.000992079	29.7913	746.379
2019-08-07 18:24:00	2019-08-07 18:24:00	2019-08-07 18:25:00	2019-08-07 18:25:00	(Eastern Standard Time)	0046:05:27.000		746	102.722	70.8021	1 day, 0:56:00	88.2923	415.332	28.0409	1.5872	0.728558	0.000992079	29.7186	746.379
2019-08-07 18:25:00	2019-08-07 18:25:00	2019-08-07 18:26:00	2019-08-07 18:26:00	(Eastern Standard Time)	0046:06:27.000		160	100.581	68.6361	1 day, 0:57:00	86.1903	412.34	28.0421	1.5872	0.728558	0.000992079	29.8979	746.384
2019-08-07 18:26:00	2019-08-07 18:26:00	2019-08-07 18:27:00	2019-08-07 18:27:00	(Eastern Standard Time)	0046:07:27.000		569	101.354	70.4225	1 day, 0:58:00	87.3495	409.546	28.0421	1.58724	0.728558	0.000992079	29.7549	746.391
2019-08-07 18:27:00	2019-08-07 18:27:00	2019-08-07 18:28:00	2019-08-07 18:28:00	(Eastern Standard Time)	0046:08:27.000		981	102.025	70.6752	1 day, 0:59:00	87.8524	411.973	28.0415	1.58729	0.728558	0.000992079	29.7317	746.451
2019-08-07 18:28:00	2019-08-07 18:28:00	2019-08-07 18:29:00	2019-08-07 18:29:00	(Eastern Standard Time)	0046:09:27.000		397	103.537	71.0382	1 day, 1:00:00	88.7478	414.254	28.0479	1.58716	0.728558	0.000992079	29.6483	746.485
2019-08-07 18:29:00	2019-08-07 18:29:00	2019-08-07 18:30:00	2019-08-07 18:30:00	(Eastern Standard Time)	0046:10:27.000		809	104.779	69.2784	1 day, 1:01:00	88.5107	412.798	28.0538	1.58742	0.728558	0.000992079	29.7186	746.497
2019-08-07 18:30:00	2019-08-07 18:30:00	2019-08-07 18:31:00	2019-08-07 18:31:00	(Eastern Standard Time)	0046:11:27.000		224	103.317	69.4505	1 day, 1:02:00	87.9214	413.71	28.0525	1.58708	0.728558	0.000992079	29.7448	746.516
2019-08-07 18:31:00	2019-08-07 18:31:00	2019-08-07 18:32:00	2019-08-07 18:32:00	(Eastern Standard Time)	0046:12:27.000		637	102.254	69.619	1 day, 1:03:00	87.4203	413.014	28.0602	1.58727	0.728558	0.000992079	29.7402	746.512
2019-08-07 18:32:00	2019-08-07 18:32:00	2019-08-07 18:33:00	2019-08-07 18:33:00	(Eastern Standard Time)	0046:13:27.000		54	103.415	70.0971	1 day, 1:04:00	88.3026	416.361	28.0674	1.58737	0.728558	0.000992079	29.6048	746.509
2019-08-07 18:33:00	2019-08-07 18:33:00	2019-08-07 18:34:00	2019-08-07 18:34:00	(Eastern Standard Time)	0046:14:27.000		470	103.061	70.2563	1 day, 1:05:00	88.2389	415.529	28.0691	1.58729	0.728558	0.000992079	29.6734	746.515
2019-08-07 18:34:00	2019-08-07 18:34:00	2019-08-07 18:35:00	2019-08-07 18:35:00	(Eastern Standard Time)	0046:15:27.000		882	101.887	69.1619	1 day, 1:06:00	87.0917	411.931	28.0756	1.5872	0.728558	0.000992079	29.7709	746.524
2019-08-07 18:35:00	2019-08-07 18:35:00	2019-08-07 18:36:00	2019-08-07 18:36:00	(Eastern Standard Time)	0046:16:27.000		296	102.29	70.6699	1 day, 1:07:00	88.028	412.739	28.0778	1.58713	0.728558	0.000992079	29.7689	746.555
2019-08-07 18:36:00	2019-08-07 18:36:00	2019-08-07 18:37:00	2019-08-07 18:37:00	(Eastern Standard Time)	0046:17:27.000		711	101.966	70.5831	1 day, 1:08:00	87.7622	415.014	28.0803	1.58725	0.728558	0.000992079	29.7172	746.607
2019-08-07 18:37:00	2019-08-07 18:37:00	2019-08-07 18:38:00	2019-08-07 18:38:00	(Eastern Standard Time)	0046:18:27.000		126	101.773	70.0985	1 day, 1:09:00	87.4292	414.622	28.0854	1.58721	0.728558	0.000992079	29.7279	746.628
2019-08-07 18:38:00	2019-08-07 18:38:00	2019-08-07 18:39:00	2019-08-07 18:39:00	(Eastern Standard Time)	0046:19:27.000		543	103.362	71.8496	1 day, 1:10:00	89.0894	416.792	28.0836	1.58729	0.728558	0.000992079	29.6167	746.643
2019-08-07 18:39:00	2019-08-07 18:39:00	2019-08-07 18:40:00	2019-08-07 18:40:00	(Eastern Standard Time)	0046:20:27.000		960	102.094	70.0911	1 day, 1:11:00	87.63	417.417	28.0915	1.58728	0.728558	0.000992079	29.6293	746.661
2019-08-07 18:40:00	2019-08-07 18:40:00	2019-08-07 18:41:00	2019-08-07 18:41:00	(Eastern Standard Time)	0046:21:27.000		377	101.831	69.6388	1 day, 1:12:00	87.2938	415.861	28.1027	1.58711	0.728558	0.000992079	29.7615	746.676
2019-08-07 18:41:00	2019-08-07 18:41:00	2019-08-07 18:42:00	2019-08-07 18:42:00	(Eastern Standard Time)	0046:22:27.000		795	105.061	72.1113	1 day, 1:13:00	90.0008	417.708	28.0981	1.58729	0.728558	0.000992079	29.5712	746.694
2019-08-07 18:42:00	2019-08-07 18:42:00	2019-08-07 18:43:00	2019-08-07 18:43:00	(Eastern Standard Time)	0046:23:27.000		214	105.718	69.8214	1 day, 1:14:00	89.3284	417.638	28.0995	1.58737	0.728558	0.000992079	29.6359	746.704
2019-08-07 18:43:00	2019-08-07 18:43:00	2019-08-07 18:44:00	2019-08-07 18:44:00	(Eastern Standard Time)	0046:24:27.000		632	104.204	69.8278	1 day, 1:15:00	88.5484	418.125	28.1056	1.58721	0.728558	0.000992079	29.6119	746.721
2019-08-07 18:44:00	2019-08-07 18:44:00	2019-08-07 18:45:00	2019-08-07 18:45:00	(Eastern Standard Time)	0046:25:27.000		51	103.652	70.0014	1 day, 1:16:00	88.4109	418.251	28.1339	1.58739	0.728558	0.000992079	29.6339	746.744
2019-08-07 18:45:00	2019-08-07 18:45:00	2019-08-07 18:46:00	2019-08-07 18:46:00	(Eastern Standard Time)	0046:26:27.000		468	103.46	70.4178	1 day, 1:17:00	88.4874	417.32	28.138	1.58733	0.728558	0.000992079	29.6316	746.776
2019-08-07 18:46:00	2019-08-07 18:46:00	2019-08-07 18:47:00	2019-08-07 18:47:00	(Eastern Standard Time)	0046:27:27.000		885	103.518	71.0167	1 day, 1:18:00	88.7738	416.861	28.1576	1.58736	0.728558	0.000992079	29.5494	746.796
2019-08-07 18:47:00	2019-08-07 18:47:00	2019-08-07 18:48:00	2019-08-07 18:48:00	(Eastern Standard Time)	0046:28:27.000		303	103.378	71.2216	1 day, 1:19:00	88.8231	417.167	28.1649	1.5873	0.728558	0.000992079	29.5884	746.817
2019-08-07 18:48:00	2019-08-07 18:48:00	2019-08-07 18:49:00	2019-08-07 18:49:00	(Eastern Standard Time)	0046:29:27.000		719	102.961	70.2347	1 day, 1:20:00	88.1905	415.958	28.1564	1.58754	0.728558	0.000992079	29.6365	746.851
2019-08-07 18:49:00	2019-08-07 18:49:00	2019-08-07 18:50:00	2019-08-07 18:50:00	(Eastern Standard Time)	0046:30:27.000		135	103.327	70.7238	1 day, 1:21:00	88.5991	415.221	28.153	1.58729	0.728558	0.000992079	29.6024	746.837
2019-08-07 18:50:00	2019-08-07 18:50:00	2019-08-07 18:51:00	2019-08-07 18:51:00	(Eastern Standard Time)	0046:31:27.000		547	101.674	69.5801	1 day, 1:22:00	87.2122	411.616	28.1542	1.58757	0.728558	0.000992079	29.6288	746.839
2019-08-07 18:51:00	2019-08-07 18:51:00	2019-08-07 18:52:00	2019-08-07 18:52:00	(Eastern Standard Time)	0046:32:27.000		959	102.471	70.3858	1 day, 1:23:00	87.9762	412.234	28.1508	1.58739	0.728558	0.000992079	29.621	746.844
2019-08-07 18:52:00	2019-08-07 18:52:00	2019-08-07 18:53:00	2019-08-07 18:53:00	(Eastern Standard Time)	0046:33:27.000		375	103.052	70.8783	1 day, 1:24:00	88.4951	415.097	28.1574	1.58738	0.728558	0.000992079	29.5967	746.863
2019-08-07 18:53:00	2019-08-07 18:53:00	2019-08-07 18:54:00	2019-08-07 18:54:00	(Eastern Standard Time)	0046:34:27.000		788	102.576	70.3741	1 day, 1:25:00	88.0328	414.437	28.1562	1.58738	0.728558	0.000992079	29.6653	746.888
2019-08-07 18:54:00	2019-08-07 18:54:00	2019-08-07 18:55:00	2019-08-07 18:55:00	(Eastern Standard Time)	0046:35:27.000		206	103.636	70.779	1 day, 1:26:00	88.7767	417.515	28.1566	1.58731	0.728558	0.000992079	29.6617	746.868
2019-08-07 18:55:00	2019-08-07 18:55:00	2019-08-07 18:56:00	2019-08-07 18:56:00	(Eastern Standard Time)	0046:36:27.000		624	102.783	69.8889	1 day, 1:27:00	87.968	417.555	28.1647	1.58723	0.728558	0.000992079	29.75	746.882
2019-08-07 18:56:00	2019-08-07 18:56:00	2019-08-07 18:57:00	2019-08-07 18:57:00	(Eastern Standard Time)	0046:37:27.000		40	102.934	69.2545	1 day, 1:28:00	87.6724	415.665	28.1654	1.58751	0.728558	0.000992079	29.6794	746.87
2019-08-07 18:57:00	2019-08-07 18:57:00	2019-08-07 18:58:00	2019-08-07 18:58:00	(Eastern Standard Time)	0046:38:27.000		460	105.737	70.0931	1 day, 1:29:00	89.4748	419.86	28.1704	1.58725	0.728558	0.000992079	29.5761	746.901
2019-08-07 18:58:00	2019-08-07 18:58:00	2019-08-07 18:59:00	2019-08-07 18:59:00	(Eastern Standard Time)	0046:39:27.000		878	106.236	71.0723	1 day, 1:30:00	90.2061	422.023	28.1606	1.58743	0.728558	0.000992079	29.5854	746.894
2019-08-07 18:59:00	2019-08-07 18:59:00	2019-08-07 19:00:00	2019-08-07 19:00:00	(Eastern Standard Time)	0046:40:27.000		302	105.291	70.449	1 day, 1:31:00	89.5392	422.746	28.1677	1.58732	0.728558	0.000992079	29.5047	746.919
2019-08-07 19:00:00	2019-08-07 19:00:00	2019-08-07 19:01:00	2019-08-07 19:01:00	(Eastern Standard Time)	0046:41:27.000		728	104.925	70.8771	1 day, 1:32:00	89.4894	425.787	28.1786	1.58746	0.728558	0.000992079	29.4205	746.919
2019-08-07 19:01:00	2019-08-07 19:01:00	2019-08-07 19:02:00	2019-08-07 19:02:00	(Eastern Standard Time)	0046:42:27.000		155	105.46	71.919	1 day, 1:33:00	90.2543	425.844	28.1867	1.58747	0.728558	0.000992079	29.6113	746.904
2019-08-07 19:02:00	2019-08-07 19:02:00	2019-08-07 19:03:00	2019-08-07 19:03:00	(Eastern Standard Time)	0046:43:27.000		582	104.109	71.0136	1 day, 1:34:00	89.1781	426.943	28.1859	1.58754	0.728558	0.000992079	29.6025	746.892
2019-08-07 19:03:00	2019-08-07 19:03:00	2019-08-07 19:04:00	2019-08-07 19:04:00	(Eastern Standard Time)	0046:44:27.000		9	104.53	71.798	1 day, 1:35:00	89.7029	425.972	28.1991	1.58749	0.728558	0.000992079	29.565	746.901
2019-08-07 19:04:00	2019-08-07 19:04:00	2019-08-07 19:05:00	2019-08-07 19:05:00	(Eastern Standard Time)	0046:45:27.000		434	104.164	71.8581	1 day, 1:36:00	89.5276	425.255	28.2122	1.58756	0.728558	0.000992079	29.566	746.863
2019-08-07 19:05:00	2019-08-07 19:05:00	2019-08-07 19:06:00	2019-08-07 19:06:00	(Eastern Standard Time)	0046:46:27.000		859	104.208	71.9472	1 day, 1:37:00	89.6135	425.043	28.2218	1.58752	0.728558	0.000992079	29.6153	746.843
2019-08-07 19:06:00	2019-08-07 19:06:00	2019-08-07 19:07:00	2019-08-07 19:07:00	(Eastern Standard Time)	0046:47:27.000		285	103.51	71.3408	1 day, 1:38:00	88.9673	424.632	28.2222	1.58754	0.728558	0.000992079	29.5587	746.85
2019-08-07 19:07:00	2019-08-07 19:07:00	2019-08-07 19:08:00	2019-08-07 19:08:00	(Eastern Standard Time)	0046:48:27.000		708	104.473	72.4078	1 day, 1:39:00	89.8827	423.635	28.2345	1.58744	0.728558	0.000992079	29.403	746.844
2019-08-07 19:08:00	2019-08-07 19:08:00	2019-08-07 19:09:00	2019-08-07 19:09:00	(Eastern Standard Time)	0046:49:27.000		132	104.194	72.025	1 day, 1:40:00	89.5914	423.226	28.2414	1.58761	0.728558	0.000992079	29.4218	746.866
2019-08-07 19:09:00	2019-08-07 19:09:00	2019-08-07 19:10:00	2019-08-07 19:10:00	(Eastern Standard Time)	0046:50:27.000		556	104.76	72.3713	1 day, 1:41:00	90.0656	422.999	28.2447	1.58754	0.728558	0.000992079	29.564	746.873
2019-08-07 19:10:00	2019-08-07 19:10:00	2019-08-07 19:11:00	2019-08-07 19:11:00	(Eastern Standard Time)	0046:51:27.000		976	103.733	71.0693	1 day, 1:42:00	88.9926	420.94	28.2549	1.58765	0.728558	0.000992079	29.7222	746.872
2019-08-07 19:11:00	2019-08-07 19:11:00	2019-08-07 19:12:00	2019-08-07 19:12:00	(Eastern Standard Time)	0046:52:27.000		395	104.209	72.1059	1 day, 1:43:00	89.5966	417.68	28.252	1.58741	0.728558	0.000992079	29.7198	746.861
2019-08-07 19:12:00	2019-08-07 19:12:00	2019-08-07 19:13:00	2019-08-07 19:13:00	(Eastern Standard Time)	0046:53:27.000		814	106.405	70.5133	1 day, 1:44:00	90.016	418.763	28.2472	1.58749	0.728558	0.000992079	29.6694	746.88
2019-08-07 19:13:00	2019-08-07 19:13:00	2019-08-07 19:14:00	2019-08-07 19:14:00	(Eastern Standard Time)	0046:54:27.000		234	105.389	71.0734	1 day, 1:45:00	89.7651	419.266	28.2388	1.5876	0.728558	0.000992079	29.5587	746.857
2019-08-07 19:14:00	2019-08-07 19:14:00	2019-08-07 19:15:00	2019-08-07 19:15:00	(Eastern Standard Time)	0046:55:27.000		655	104.704	70.5161	1 day, 1:46:00	89.2295	420.551	28.2448	1.58747	0.728558	0.000992079	29.6071	746.828
2019-08-07 19:15:00	2019-08-07 19:15:00	2019-08-07 19:16:00	2019-08-07 19:16:00	(Eastern Standard Time)	0046:56:27.000		76	104.617	70.8923	1 day, 1:47:00	89.4089	420.322	28.2477	1.58728	0.728558	0.000992079	29.8634	746.802
2019-08-07 19:16:00	2019-08-07 19:16:00	2019-08-07 19:17:00	2019-08-07 19:17:00	(Eastern Standard Time)	0046:57:27.000		495	103.941	71.4585	1 day, 1:48:00	89.2542	418.665	28.2369	1.58749	0.728558	0.000992079	29.7619	746.79
2019-08-07 19:17:00	2019-08-07 19:17:00	2019-08-07 19:18:00	2019-08-07 19:18:00	(Eastern Standard Time)	0046:58:27.000		918	107.584	71.8798	1 day, 1:49:00	91.2087	423.551	28.2466	1.58754	0.728558	0.000992079	29.454	746.771
2019-08-07 19:18:00	2019-08-07 19:18:00	2019-08-07 19:19:00	2019-08-07 19:19:00	(Eastern Standard Time)	0046:59:27.000		343	106.162	71.3869	1 day, 1:50:00	90.3612	424.17	28.2516	1.58747	0.728558	0.000992079	29.4082	746.758
2019-08-07 19:19:00	2019-08-07 19:19:00	2019-08-07 19:20:00	2019-08-07 19:20:00	(Eastern Standard Time)	0047:00:27.000		768	105.572	71.9433	1 day, 1:51:00	90.3324	425.014	28.2597	1.58749	0.728558	0.000992079	29.3793	746.771
2019-08-07 19:20:00	2019-08-07 19:20:00	2019-08-07 19:21:00	2019-08-07 19:21:00	(Eastern Standard Time)	0047:01:27.000		196	105.922	72.4661	1 day, 1:52:00	90.7384	426.389	28.2675	1.58765	0.728558	0.000992079	29.5213	746.773
2019-08-07 19:21:00	2019-08-07 19:21:00	2019-08-07 19:22:00	2019-08-07 19:22:00	(Eastern Standard Time)	0047:02:27.000		623	105.861	72.601	1 day, 1:53:00	90.8036	427.57	28.2655	1.58758	0.728558	0.000992079	29.4701	746.771
2019-08-07 19:22:00	2019-08-07 19:22:00	2019-08-07 19:23:00	2019-08-07 19:23:00	(Eastern Standard Time)	0047:03:27.000		51	106.214	72.8553	1 day, 1:54:00	91.0801	426.943	28.2713	1.5877	0.728558	0.000992079	29.4336	746.758
2019-08-07 19:23:00	2019-08-07 19:23:00	2019-08-07 19:24:00	2019-08-07 19:24:00	(Eastern Standard Time)	0047:04:27.000		478	105.82	72.7357	1 day, 1:55:00	90.8182	426.687	28.2725	1.58744	0.728558	0.000992079	29.4797	746.756
2019-08-07 19:24:00	2019-08-07 19:24:00	2019-08-07 19:25:00	2019-08-07 19:25:00	(Eastern Standard Time)	0047:05:27.000		904	105.363	72.8172	1 day, 1:56:00	90.6338	426.199	28.2681	1.58735	0.728558	0.000992079	29.616	746.773
2019-08-07 19:25:00	2019-08-07 19:25:00	2019-08-07 19:26:00	2019-08-07 19:26:00	(Eastern Standard Time)	0047:06:27.000		328	104.897	72.5403	1 day, 1:57:00	90.2436	422.789	28.265	1.58754	0.728558	0.000992079	29.733	746.776
2019-08-07 19:26:00	2019-08-07 19:26:00	2019-08-07 19:27:00	2019-08-07 19:27:00	(Eastern Standard Time)	0047:07:27.000		751	105.373	73.6576	1 day, 1:58:00	91.0001	423.339	28.2565	1.58766	0.728558	0.000992079	29.5459	746.78
2019-08-07 19:27:00	2019-08-07 19:27:00	2019-08-07 19:28:00	2019-08-07 19:28:00	(Eastern Standard Time)	0047:08:27.000		176	105.173	72.3582	1 day, 1:59:00	90.342	423.958	28.2628	1.58753	0.728558	0.000992079	29.7011	746.783
2019-08-07 19:28:00	2019-08-07 19:28:00	2019-08-07 19:29:00	2019-08-07 19:29:00	(Eastern Standard Time)	0047:09:27.000		601	105.209	72.8028	1 day, 2:00:00	90.5305	424.335	28.2669	1.58747	0.728558	0.000992079	29.6854	746.785
2019-08-07 19:29:00	2019-08-07 19:29:00	2019-08-07 19:30:00	2019-08-07 19:30:00	(Eastern Standard Time)	0047:10:27.000		24	104.445	72.0902	1 day, 2:01:00	89.796	422.098	28.2599	1.58745	0.728558	0.000992079	29.9213	746.786
2019-08-07 19:30:00	2019-08-07 19:30:00	2019-08-07 19:31:00	2019-08-07 19:31:00	(Eastern Standard Time)	0047:11:27.000		446	104.826	73.0309	1 day, 2:02:00	90.3971	421.873	28.2552	1.58755	0.728558	0.000992079	29.7426	746.783
2019-08-07 19:31:00	2019-08-07 19:31:00	2019-08-07 19:32:00	2019-08-07 19:32:00	(Eastern Standard Time)	0047:12:27.000		868	104.945	72.7047	1 day, 2:03:00	90.3371	422.366	28.2668	1.58749	0.728558	0.000992079	29.6514	746.77
2019-08-07 19:32:00	2019-08-07 19:32:00	2019-08-07 19:33:00	2019-08-07 19:33:00	(Eastern Standard Time)	0047:13:27.000		290	104.386	72.3525	1 day, 2:04:00	89.8817	420.705	28.2756	1.58744	0.728558	0.000992079	29.6893	746.758
2019-08-07 19:33:00	2019-08-07 19:33:00	2019-08-07 19:34:00	2019-08-07 19:34:00	(Eastern Standard Time)	0047:14:27.000		710	104.868	72.8314	1 day, 2:05:00	90.3879	420.659	28.2812	1.58749	0.728558	0.000992079	29.7783	746.749
2019-08-07 19:34:00	2019-08-07 19:34:00	2019-08-07 19:35:00	2019-08-07 19:35:00	(Eastern Standard Time)	0047:15:27.000		133	104.945	72.5691	1 day, 2:06:00	90.3024	421.635	28.2817	1.58751	0.728558	0.000992079	29.6347	746.741
2019-08-07 19:35:00	2019-08-07 19:35:00	2019-08-07 19:36:00	2019-08-07 19:36:00	(Eastern Standard Time)	0047:16:27.000		554	105.674	72.0468	1 day, 2:07:00	90.3887	421.267	28.2772	1.58754	0.728558	0.000992079	29.6541	746.747
2019-08-07 19:36:00	2019-08-07 19:36:00	2019-08-07 19:37:00	2019-08-07 19:37:00	(Eastern Standard Time)	0047:17:27.000		976	107.077	71.4921	1 day, 2:08:00	90.832	421.298	28.2855	1.58752	0.728558	0.000992079	29.7075	746.744
2019-08-07 19:37:00	2019-08-07 19:37:00	2019-08-07 19:38:00	2019-08-07 19:38:00	(Eastern Standard Time)	0047:18:27.000		398	106.286	71.0171	1 day, 2:09:00	90.2445	421.365	28.2927	1.58766	0.728558	0.000992079	29.5894	746.734
2019-08-07 19:38:00	2019-08-07 19:38:00	2019-08-07 19:39:00	2019-08-07 19:39:00	(Eastern Standard Time)	0047:19:27.000		819	104.713	70.8403	1 day, 2:10:00	89.3463	421.632	28.313	1.58754	0.728558	0.000992079	29.7427	746.728
2019-08-07 19:39:00	2019-08-07 19:39:00	2019-08-07 19:40:00	2019-08-07 19:40:00	(Eastern Standard Time)	0047:20:27.000		241	104.411	70.7459	1 day, 2:11:00	89.2214	420.804	28.3128	1.58757	0.728558	0.000992079	29.9	746.708
2019-08-07 19:40:00	2019-08-07 19:40:00	2019-08-07 19:41:00	2019-08-07 19:41:00	(Eastern Standard Time)	0047:21:27.000		663	104.712	71.6816	1 day, 2:12:00	89.7608	421.958	28.3025	1.58759	0.728558	0.000992079	29.5802	746.699
2019-08-07 19:41:00	2019-08-07 19:41:00	2019-08-07 19:42:00	2019-08-07 19:42:00	(Eastern Standard Time)	0047:22:27.000		85	104.428	71.2749	1 day, 2:13:00	89.4519	420.509	28.3009	1.58758	0.728558	0.000992079	29.6217	746.679
2019-08-07 19:42:00	2019-08-07 19:42:00	2019-08-07 19:43:00	2019-08-07 19:43:00	(Eastern Standard Time)	0047:23:27.000		504	104.745	72.2772	1 day, 2:14:00	90.0359	418.707	28.3027	1.58761	0.728558	0.000992079	29.5893	746.651
2019-08-07 19:43:00	2019-08-07 19:43:00	2019-08-07 19:44:00	2019-08-07 19:44:00	(Eastern Standard Time)	0047:24:27.000		923	104.67	71.877	1 day, 2:15:00	89.8521	419.756	28.2924	1.58761	0.728558	0.000992079	29.464	746.632
2019-08-07 19:44:00	2019-08-07 19:44:00	2019-08-07 19:45:00	2019-08-07 19:45:00	(Eastern Standard Time)	0047:25:27.000		342	103.999	71.3065	1 day, 2:16:00	89.2594	417.708	28.2955	1.58763	0.728558	0.000992079	29.7243	746.621
2019-08-07 19:45:00	2019-08-07 19:45:00	2019-08-07 19:46:00	2019-08-07 19:46:00	(Eastern Standard Time)	0047:26:27.000		756	103.631	71.8615	1 day, 2:17:00	89.2558	414.083	28.2872	1.58749	0.728558	0.000992079	29.7136	746.614
2019-08-07 19:46:00	2019-08-07 19:46:00	2019-08-07 19:47:00	2019-08-07 19:47:00	(Eastern Standard Time)	0047:27:27.000		173	105.485	73.2534	1 day, 2:18:00	90.8054	415.529	28.2778	1.58754	0.728558	0.000992079	29.5783	746.621
2019-08-07 19:47:00	2019-08-07 19:47:00	2019-08-07 19:48:00	2019-08-07 19:48:00	(Eastern Standard Time)	0047:28:27.000		587	104.433	71.8867	1 day, 2:19:00	89.6879	414.359	28.276	1.58761	0.728558	0.000992079	29.7112	746.632
2019-08-07 19:48:00	2019-08-07 19:48:00	2019-08-07 19:49:00	2019-08-07 19:49:00	(Eastern Standard Time)	0047:29:27.000		4	104.601	72.2113	1 day, 2:20:00	89.9128	416.042	28.2744	1.58761	0.728558	0.000992079	29.5599	746.63
2019-08-07 19:49:00	2019-08-07 19:49:00	2019-08-07 19:50:00	2019-08-07 19:50:00	(Eastern Standard Time)	0047:30:27.000		420	104.795	72.7524	1 day, 2:21:00	90.2496	416.347	28.2774	1.58759	0.728558	0.000992079	29.573	746.627
2019-08-07 19:50:00	2019-08-07 19:50:00	2019-08-07 19:51:00	2019-08-07 19:51:00	(Eastern Standard Time)	0047:31:27.000		838	104.833	72.3178	1 day, 2:22:00	90.0775	417.513	28.2794	1.58752	0.728558	0.000992079	29.4447	746.615
2019-08-07 19:51:00	2019-08-07 19:51:00	2019-08-07 19:52:00	2019-08-07 19:52:00	(Eastern Standard Time)	0047:32:27.000		257	105.113	72.5083	1 day, 2:23:00	90.343	418.432	28.2818	1.58763	0.728558	0.000992079	29.4501	746.592
2019-08-07 19:52:00	2019-08-07 19:52:00	2019-08-07 19:53:00	2019-08-07 19:53:00	(Eastern Standard Time)	0047:33:27.000		675	104.374	72.1806	1 day, 2:24:00	89.8033	417.485	28.2832	1.58754	0.728558	0.000992079	29.4882	746.586
2019-08-07 19:53:00	2019-08-07 19:53:00	2019-08-07 19:54:00	2019-08-07 19:54:00	(Eastern Standard Time)	0047:34:27.000		96	107.235	72.7713	1 day, 2:25:00	91.4958	420.21	28.2828	1.58742	0.728558	0.000992079	29.4708	746.579
2019-08-07 19:54:00	2019-08-07 19:54:00	2019-08-07 19:55:00	2019-08-07 19:55:00	(Eastern Standard Time)	0047:35:27.000		514	107.162	71.3924	1 day, 2:26:00	90.8511	418.265	28.2817	1.58763	0.728558	0.000992079	29.5074	746.582
2019-08-07 19:55:00	2019-08-07 19:55:00	2019-08-07 19:56:00	2019-08-07 19:56:00	(Eastern Standard Time)	0047:36:27.000		930	106.269	71.8153	1 day, 2:27:00	90.5896	416.097	28.285	1.58765	0.728558	0.000992079	29.5604	746.586
2019-08-07 19:56:00	2019-08-07 19:56:00	2019-08-07 19:57:00	2019-08-07 19:57:00	(Eastern Standard Time)	0047:37:27.000		345	105.182	71.5287	1 day, 2:28:00	89.8974	413.284	28.2815	1.58751	0.728558	0.000992079	29.7099	746.588
2019-08-07 19:57:00	2019-08-07 19:57:00	2019-08-07 19:58:00	2019-08-07 19:58:00	(Eastern Standard Time)	0047:38:27.000		758	104.983	71.9258	1 day, 2:29:00	89.9961	413.538	28.2735	1.58731	0.728558	0.000992079	29.7104	746.599
2019-08-07 19:58:00	2019-08-07 19:58:00	2019-08-07 19:59:00	2019-08-07 19:59:00	(Eastern Standard Time)	0047:39:27.000		172	105.086	71.9431	1 day, 2:30:00	90.06	413.358	28.2682	1.58754	0.728558	0.000992079	29.6231	746.589
2019-08-07 19:59:00	2019-08-07 19:59:00	2019-08-07 20:00:00	2019-08-07 20:00:00	(Eastern Standard Time)	0047:40:27.000		584	105.151	72.0079	1 day, 2:31:00	90.1276	411.973	28.2718	1.58753	0.728558	0.000992079	29.5144	746.586
2019-08-07 20:00:00	2019-08-07 20:00:00	2019-08-07 20:01:00	2019-08-07 20:01:00	(Eastern Standard Time)	0047:41:27.000		997	104.459	71.6378	1 day, 2:32:00	89.5742	412.107	28.2732	1.58747	0.728558	0.000992079	29.5687	746.586
2019-08-07 20:01:00	2019-08-07 20:01:00	2019-08-07 20:02:00	2019-08-07 20:02:00	(Eastern Standard Time)	0047:42:27.000		410	104.06	71.0086	1 day, 2:33:00	89.1281	412.495	28.2702	1.58771	0.728558	0.000992079	29.7406	746.587
2019-08-07 20:02:00	2019-08-07 20:02:00	2019-08-07 20:03:00	2019-08-07 20:03:00	(Eastern Standard Time)	0047:43:27.000		824	103.991	70.7556	1 day, 2:34:00	88.9808	413.697	28.2823	1.58757	0.728558	0.000992079	29.738	746.611
2019-08-07 20:03:00	2019-08-07 20:03:00	2019-08-07 20:04:00	2019-08-07 20:04:00	(Eastern Standard Time)	0047:44:27.000		242	103.952	70.6312	1 day, 2:35:00	88.9183	417.306	28.2809	1.58751	0.728558	0.000992079	29.7285	746.622
2019-08-07 20:04:00	2019-08-07 20:04:00	2019-08-07 20:05:00	2019-08-07 20:05:00	(Eastern Standard Time)	0047:45:27.000		659	104.408	71.0931	1 day, 2:36:00	89.3375	417.376	28.279	1.58746	0.728558	0.000992079	29.69	746.621
2019-08-07 20:05:00	2019-08-07 20:05:00	2019-08-07 20:06:00	2019-08-07 20:06:00	(Eastern Standard Time)	0047:46:27.000		79	106.183	70.8428	1 day, 2:37:00	90.0983	418.178	28.2771	1.58759	0.728558	0.000992079	29.6562	746.629
2019-08-07 20:06:00	2019-08-07 20:06:00	2019-08-07 20:07:00	2019-08-07 20:07:00	(Eastern Standard Time)	0047:47:27.000		497	107.138	70.9698	1 day, 2:38:00	90.6538	418.726	28.2798	1.58757	0.728558	0.000992079	29.7044	746.617
2019-08-07 20:07:00	2019-08-07 20:07:00	2019-08-07 20:08:00	2019-08-07 20:08:00	(Eastern Standard Time)	0047:48:27.000		914	105.628	71.2205	1 day, 2:39:00	90.0327	416.389	28.2828	1.58761	0.728558	0.000992079	29.7133	746.602
2019-08-07 20:08:00	2019-08-07 20:08:00	2019-08-07 20:09:00	2019-08-07 20:09:00	(Eastern Standard Time)	0047:49:27.000		328	105.209	71.4516	1 day, 2:40:00	89.9515	413.014	28.2873	1.58757	0.728558	0.000992079	29.7884	746.586
2019-08-07 20:09:00	2019-08-07 20:09:00	2019-08-07 20:10:00	2019-08-07 20:10:00	(Eastern Standard Time)	0047:50:27.000		740	105.12	72.0987	1 day, 2:41:00	90.1541	411.945	28.2824	1.58745	0.728558	0.000992079	29.703	746.58
2019-08-07 20:10:00	2019-08-07 20:10:00	2019-08-07 20:11:00	2019-08-07 20:11:00	(Eastern Standard Time)	0047:51:27.000		152	104.709	71.6975	1 day, 2:42:00	89.8008	410.932	28.2837	1.58757	0.728558	0.000992079	29.775	746.575
2019-08-07 20:11:00	2019-08-07 20:11:00	2019-08-07 20:12:00	2019-08-07 20:12:00	(Eastern Standard Time)	0047:52:27.000		559	105.195	72.5371	1 day, 2:43:00	90.3744	407.231	28.2795	1.5876	0.728558	0.000992079	29.8411	746.565
2019-08-07 20:12:00	2019-08-07 20:12:00	2019-08-07 20:13:00	2019-08-07 20:13:00	(Eastern Standard Time)	0047:53:27.000		968	105.487	72.9494	1 day, 2:44:00	90.7292	408.891	28.2755	1.58753	0.728558	0.000992079	29.9062	746.564
2019-08-07 20:13:00	2019-08-07 20:13:00	2019-08-07 20:14:00	2019-08-07 20:14:00	(Eastern Standard Time)	0047:54:27.000		379	104.837	71.7137	1 day, 2:45:00	89.8669	410.753	28.2673	1.58753	0.728558	0.000992079	29.8887	746.594
2019-08-07 20:14:00	2019-08-07 20:14:00	2019-08-07 20:15:00	2019-08-07 20:15:00	(Eastern Standard Time)	0047:55:27.000		790	105.716	72.7084	1 day, 2:46:00	90.6775	410.425	28.266	1.58736	0.728558	0.000992079	29.7666	746.62
2019-08-07 20:15:00	2019-08-07 20:15:00	2019-08-07 20:16:00	2019-08-07 20:16:00	(Eastern Standard Time)	0047:56:27.000		203	106.536	70.2933	1 day, 2:47:00	90.0213	412.495	28.2618	1.58747	0.728558	0.000992079	29.7269	746.636
2019-08-07 20:16:00	2019-08-07 20:16:00	2019-08-07 20:17:00	2019-08-07 20:17:00	(Eastern Standard Time)	0047:57:27.000		620	107.384	71.6045	1 day, 2:48:00	91.0887	416.168	28.2553	1.58749	0.728558	0.000992079	29.6661	746.658
2019-08-07 20:17:00	2019-08-07 20:17:00	2019-08-07 20:18:00	2019-08-07 20:18:00	(Eastern Standard Time)	0047:58:27.000		36	105.505	70.944	1 day, 2:49:00	89.8891	415.665	28.2591	1.58765	0.728558	0.000992079	29.7573	746.652
2019-08-07 20:18:00	2019-08-07 20:18:00	2019-08-07 20:19:00	2019-08-07 20:19:00	(Eastern Standard Time)	0047:59:27.000		451	106.692	73.0869	1 day, 2:50:00	91.4582	414.447	28.2655	1.58754	0.728558	0.000992079	29.776	746.641
2019-08-07 20:19:00	2019-08-07 20:19:00	2019-08-07 20:20:00	2019-08-07 20:20:00	(Eastern Standard Time)	0048:00:27.000		863	105.191	71.4047	1 day, 2:51:00	89.896	412.344	28.2636	1.5875	0.728558	0.000992079	29.7147	746.633
2019-08-07 20:20:00	2019-08-07 20:20:00	2019-08-07 20:21:00	2019-08-07 20:21:00	(Eastern Standard Time)	0048:01:27.000		276	105.901	72.8671	1 day, 2:52:00	90.8919	412.096	28.2565	1.5876	0.728558	0.000992079	29.7723	746.633
2019-08-07 20:21:00	2019-08-07 20:21:00	2019-08-07 20:22:00	2019-08-07 20:22:00	(Eastern Standard Time)	0048:02:27.000		686	104.766	71.5277	1 day, 2:53:00	89.7502	412.35	28.2599	1.58738	0.728558	0.000992079	29.7838	746.655
[truncated: 8,280 more rows]

## Sheet: T42M1
						T42M1	T42M1	T42M1	T42M1		T42M1	T42M1	T42M1	T42M1	T42M1	T42M1	T42M1	T42M1
							Pressure	Pressure	Pressure		Pressure	Pressure	Temperature	HD BattVoltage	On Time	Activity	Signal Strength	APR
[truncated: 11,168 more rows]

## Sheet: T42M4
						T42M4	T42M4	T42M4	T42M4		T42M4	T42M4	T42M4	T42M4	T42M4	T42M4	T42M4	T42M4
[truncated: 10,142 more rows]

[truncated: 28 more sheets: T35M1, T37M2, T38M2, T39M4, T40M1, T40M3, T41M1, T36M1, T39M1, T40M2, T42M3, T35M4, T37M3, T38M1, T39M2, T40M4, T41M2, T41M4, T42M2, T34M4 …]
